# Supplementary material for: YAP Inactivation by Soft Mechanotransduction Relieves MAFG for Tumor Cell Dedifferentiation
Source: Research (Wash D C). 2023 Aug 22;6:0215. doi: 10.34133/research.0215 (PMC10443527; doi:10.34133/research.0215)
Supplement: Supplementary 1 — Supplementary Materials and Methods Figs. S1 to S8 Tables S1 to S7 [file research.0215.f1.zip]

Archive with 2 entries (2 files):
- Table S1_RNA seq data_90 Pa fibrin gel VS Flask.csv
- Supplementary Information-Res-v4.docx
