# Supplementary material for: YAP Inactivation by Soft Mechanotransduction Relieves MAFG for Tumor Cell Dedifferentiation
Source: Research (Wash D C). 2023 Aug 22;6:0215. doi: 10.34133/research.0215 (PMC10443527; doi:10.34133/research.0215)
Supplement: Supplementary 1 — Supplementary Materials and Methods Figs. S1 to S8 Tables S1 to S7 [file research.0215.f1.zip › Table S1_RNA seq data_90 Pa fibrin gel VS Flask.csv]

	ID	logFC	AveExpr	t	P.Value	adj.P.Val	B
ITGB8	ITGB8	6.20067558279079	3.54692213888836	126.899229027911	6.09111654047837e-11	9.92303795609331e-07	13.5321138873973
SERPINE2	SERPINE2	4.79000666038616	3.36704751528997	109.628522042573	1.38666935625233e-10	1.12951152413533e-06	13.2828673824493
OLR1	OLR1	-4.78812329153292	4.14337287681435	-22.585438528516	9.77860392132281e-07	7.68343583546633e-05	6.66254974419814
MAFG	MAFG	4.60375568559603	5.95817562576466	56.515333810883	5.74520399499627e-09	1.16993897853105e-05	11.3573653910475
AC105009.1	AC105009.1	4.51231823210859	2.59449450585822	11.1886527377993	4.69055216752394e-05	0.000566447630549536	2.36662666804161
TMEM158	TMEM158	3.9724614889083	3.5013940037454	31.9081082247556	1.41865340421673e-07	3.72762622711206e-05	8.63215702717445
ALPP	ALPP	-3.93693475815794	4.4488534683863	-31.2335008361503	1.59891760604365e-07	3.94666162425109e-05	8.51564468682717
DUSP5	DUSP5	3.82000574343699	4.15705344980398	46.9278999496912	1.63162422627701e-08	2.1323305386663e-05	10.5661058729014
NR1D1	NR1D1	3.50102774938217	3.63904075784283	40.0606242774001	3.96408880661938e-08	2.33188956454761e-05	9.81562000648556
SPINK5	SPINK5	-3.49197149046773	6.03395139950301	-23.6576674895491	7.55077911466082e-07	6.98918991800792e-05	6.93595270846816
ANGPTL4	ANGPTL4	3.42296370685077	3.47822331111551	26.6014536572283	3.92364605248313e-07	5.50835397211266e-05	7.61614324060197
PPP1R15A	PPP1R15A	3.41001394139408	5.014172812793	36.5299260996584	6.64950938423404e-08	2.85071466785676e-05	9.34919995757578
ALPI	ALPI	-3.40600456957375	5.12206786164277	-32.1216466584602	1.36665444165629e-07	3.64986352606929e-05	8.66835424448047
DUSP4	DUSP4	3.38547609489593	2.36360231051971	60.1520792767198	4.04732753153389e-09	1.16993897853105e-05	11.5989165996415
GEM	GEM	3.34682407538718	3.38072832631438	21.7507530892391	1.20605717242949e-06	8.05240876887247e-05	6.43897730794262
SPINK6	SPINK6	3.33665378488185	2.71709783375718	20.5073022111948	1.67349285498574e-06	9.43351975798365e-05	6.08689007011111
ANPEP	ANPEP	3.33023811946818	2.89033352735391	34.0147530484671	9.91710054735109e-08	3.47984400390171e-05	8.97564498421388
MYEOV	MYEOV	3.31326612632836	1.94860793415751	35.6833123644669	7.5833492313126e-08	3.01600558013973e-05	9.22759749365041
IER3	IER3	3.29390053423322	5.93707502191949	36.946396406136	6.2401466533314e-08	2.74751970620059e-05	9.40755813297984
MT2A	MT2A	3.17017863289673	6.00391786325573	35.4617323785341	7.85271810285021e-08	3.04591977651268e-05	9.19509605763429
GDF15	GDF15	3.13838060365531	3.70829453868353	33.7477052525125	1.03647477050407e-07	3.51775218464204e-05	8.93372808568587
AREG	AREG	3.07706855845428	2.11598202220225	29.8901071039693	2.04489343495045e-07	4.16416986859722e-05	8.27340754138951
DUSP10	DUSP10	3.01965673770077	2.79160943876161	56.6396450824071	5.67473891335289e-09	1.16993897853105e-05	11.3660858359096
SPINK13	SPINK13	-2.97309453998398	4.76393230893553	-11.7141570714197	3.65687265290011e-05	0.000477739473844392	2.65013807520834
PHLDA1	PHLDA1	2.9563823917376	2.56620811489339	30.4061544497235	1.85812983850806e-07	4.08079765951586e-05	8.36811862360423
ERRFI1	ERRFI1	2.94883045077777	5.72424905819704	13.8208944874559	1.48225767453607e-05	0.000289479918030917	3.67312907797218
PI3	PI3	-2.91092317363166	2.41934800455953	-19.948890211506	1.95107547041362e-06	0.000102863982163457	5.92078190981552
ZNF185	ZNF185	2.87787011537871	2.71541066970043	25.1026307576042	5.42423798561933e-07	6.2229761284313e-05	7.2819244234675
JUN	JUN	2.8728718082801	4.9828781185147	30.9297259812813	1.68881785991488e-07	3.9873234428802e-05	8.46208275596374
IFI6	IFI6	-2.85724038436946	3.42611246245001	-27.0935888559944	3.54166743013981e-07	5.33013017587861e-05	7.72084698938369
DUSP1	DUSP1	2.82187910462644	6.07593422626905	17.9256454246469	3.53190437487988e-06	0.000132929674576421	5.27229358663303
GADD45B	GADD45B	2.80182488984767	4.36378985297235	23.0622157435717	8.7039380308208e-07	7.23448237041335e-05	6.78596958119562
MBNL3	MBNL3	-2.78239034909164	2.70085973541467	-18.5792246838149	2.8959043952269e-06	0.0001203499451598	5.49026900120374
TM4SF20	TM4SF20	-2.72866906809993	1.38621592366263	-37.4602402111554	5.7752481183194e-08	2.69810401030529e-05	9.47827407477127
SAT1	SAT1	2.72682737009819	5.4785986083705	24.1529975118571	6.72664521745676e-07	6.84750191320335e-05	7.05734093241997
HIST1H1C	HIST1H1C	2.71375746277222	6.38824738307506	15.0521638355334	9.27288141009573e-06	0.000221827475847092	4.2001974924346
PZP	PZP	-2.69816304404771	1.34908152202385	-58.6576704953843	4.66169400252937e-09	1.16993897853105e-05	11.5029695628176
CD83	CD83	-2.69771664974212	4.2035621889585	-40.1042059916162	3.93999015742937e-08	2.33188956454761e-05	9.82099705055455
PIM1	PIM1	2.67751346977901	5.42332599677598	17.2205595388671	4.41080125738412e-06	0.00014694552818823	5.02720472530185
FOSL1	FOSL1	2.67648090223426	5.28146593910841	28.0541775383946	2.91498120829806e-07	4.76500537333668e-05	7.91851899779288
NT5E	NT5E	2.67309478277983	3.2866872493592	17.4349299237877	4.11885585118505e-06	0.000142463440916466	5.1028541121105
CGA	CGA	-2.6515822484003	5.88130502633191	-28.7458087318544	2.54387551948462e-07	4.55409627339824e-05	8.05561780514181
H1F0	H1F0	2.6474744358046	7.37099740212607	22.2529123171462	1.06209703394945e-06	7.74527707074946e-05	6.57465183042605
C1S	C1S	-2.63878817744603	3.48352053435362	-57.5538115404854	5.18667405504115e-09	1.16993897853105e-05	11.4291718765699
DDIT3	DDIT3	2.62428334772685	3.08962511822088	22.1443629619451	1.09142308987182e-06	7.85764711626604e-05	6.54562673755296
HPD	HPD	-2.61093643334747	3.21797548810187	-26.299110723762	4.1823622889755e-07	5.6073579013558e-05	7.55061863103638
SNAI2	SNAI2	2.5916627717866	3.52322582704583	23.7565745858924	7.37712582976247e-07	6.98725330771282e-05	6.96043201113736
ETV5	ETV5	2.58232384676629	1.68327456271006	39.4932832454646	4.29419231087277e-08	2.33188956454761e-05	9.74481802272196
IL11	IL11	2.57586092969222	2.58403182461753	24.6282196753112	6.03372366460083e-07	6.73256111095974e-05	7.17103325652757
ASNS	ASNS	2.57496534799731	4.57722882829467	33.3566828409956	1.10638748588901e-07	3.53640406476392e-05	8.8715238450246
ADM	ADM	2.56829033888806	5.5550042775658	20.1716209074838	1.83431487834051e-06	9.99425541238971e-05	5.987658516614
ARC	ARC	2.56293407195538	1.62633951783383	18.9321661226671	2.60879391748769e-06	0.000113463788748951	5.60449914551529
ECM1	ECM1	2.55166968561127	3.0959747388264	57.6975576666126	5.11450805674566e-09	1.16993897853105e-05	11.4389272543771
LARP6	LARP6	2.54108968358784	2.05862894437792	47.2324631641296	1.57344272787814e-08	2.1323305386663e-05	10.595351527489
NCOA5	NCOA5	-2.53087803776884	3.16391694157937	-17.0252835657291	4.69810589284407e-06	0.000151949543428051	4.95740402605253
TIMP3	TIMP3	2.53066230127968	2.28306675250679	32.8159555851973	1.21243003687981e-07	3.53640406476392e-05	8.78384630999089
INSL4	INSL4	-2.52623513284827	1.36956084418678	-16.7186368958743	5.19490325070014e-06	0.000159679563881427	4.84603892394555
LGALS3BP	LGALS3BP	-2.51717714965834	2.72636687123879	-35.9114256434589	7.31732622248829e-08	3.01600558013973e-05	9.26076143720026
VGF	VGF	2.50083020631001	1.9350435583264	22.382983772194	1.02816832123974e-06	7.68343583546633e-05	6.60921542936339
CDCP1	CDCP1	2.50046189022676	1.47333786238283	41.6991972058753	3.1658748440209e-08	2.24240291669324e-05	10.0119342875828
ITGA5	ITGA5	2.49631647391031	5.79293135192688	22.5696697870294	9.81673190151279e-07	7.68343583546633e-05	6.6584157503567
SAA1	SAA1	-2.47520605188877	1.46320824439337	-25.8036611763382	4.6510675278459e-07	5.96832528518816e-05	7.44120844889501
SERPINE1	SERPINE1	2.45563965794993	7.03780899616305	16.3676965338505	5.84113030101596e-06	0.000172060044060642	4.71587411601334
ENO2	ENO2	2.446583785283	5.09483566183067	16.0052812037771	6.60995345982263e-06	0.000185340364567935	4.57829838851178
STC1	STC1	2.42925004479807	2.07782930560299	13.0352083602498	2.04239782881256e-05	0.000336590140601578	3.31110152322643
ANKRD37	ANKRD37	2.42521022863225	2.07056543463911	9.52901718734879	0.000111250704430764	0.000974773212242042	1.37951845159341
FBN2	FBN2	-2.42037527986445	5.06762448643538	-32.3988388598275	1.30246297885848e-07	3.53640406476392e-05	8.7148625980406
HIST1H2BJ	HIST1H2BJ	2.41386401388581	3.12849700807359	20.2352668049261	1.80247281515662e-06	9.8965914797377e-05	6.0066158220569
IGFBP4	IGFBP4	2.4115288647431	6.58768023109395	20.1732475511801	1.83349287436309e-06	9.99425541238971e-05	5.98814386238525
OAS3	OAS3	-2.40629705989797	2.22247377352171	-44.0170709593474	2.33716038432984e-08	2.17082411195812e-05	10.2703473044829
PSMB8	PSMB8	-2.40566205099374	2.17077027830738	-37.8983369696497	5.41081746970774e-08	2.69810401030529e-05	9.53746946705766
NPNT	NPNT	-2.38440563879746	3.32119760463546	-28.9159169824865	2.46130669619878e-07	4.50529745930049e-05	8.08869361035124
PLIN2	PLIN2	2.37798678505145	3.33119472267221	23.4662252285009	7.90075207485648e-07	7.0333962869665e-05	6.88822395388917
NGEF	NGEF	2.37765699662434	2.79901442946776	16.7555619234562	5.13192120793919e-06	0.000158870826816377	4.85956448975317
CDKN1C	CDKN1C	2.37360369584958	5.84578984591594	23.1666686397886	8.48742423084626e-07	7.21335048661326e-05	6.81260809975926
ULBP2	ULBP2	2.36293313614933	2.60798708206367	33.205092323766	1.1349743246235e-07	3.53640406476392e-05	8.84713997935005
RNF182	RNF182	-2.36048637826323	4.91642083045857	-28.5873520526223	2.62373536479525e-07	4.59605084170747e-05	8.02458147230074
HNF4A	HNF4A	-2.34693970549121	1.714816558252	-39.9956272506166	4.00035227715422e-08	2.33188956454761e-05	9.80758453298791
F3	F3	2.34605726369955	3.30592824638252	12.3451745744092	2.7485773611571e-05	0.000403760809653835	2.97459096456752
RNF223	RNF223	2.344354718365	3.12183305009724	28.6183402618444	2.6078883120795e-07	4.59605084170747e-05	8.03066828166226
ITGB4	ITGB4	2.3320452351555	3.7241181994704	22.8746841614611	9.10918573443512e-07	7.43219756270449e-05	6.73778522069751
IGFBP6	IGFBP6	2.32594418460465	4.67110335898481	47.6961455505613	1.4894860818021e-08	2.1323305386663e-05	10.6392915401959
GRB7	GRB7	2.32373558002424	2.98906637125982	11.6038701652921	3.84964370419494e-05	0.000496552221575929	2.591677238865
TXNIP	TXNIP	2.31592311897932	5.2481893334733	18.6141754381423	2.8658713256698e-06	0.000119406418840119	5.50168728950804
ABLIM3	ABLIM3	2.31095173689266	1.99556119465586	39.7117751739525	4.16336925129738e-08	2.33188956454761e-05	9.77226300757401
TGFBI	TGFBI	2.29591368362216	3.82855925591923	27.6275989693607	3.17565955735807e-07	5.02299351810179e-05	7.83180471715768
REG1A	REG1A	-2.29565970731802	1.16692869990167	-18.3164725658197	3.13392550029169e-06	0.000124220876703776	5.40366470211021
UPP1	UPP1	2.2947626913115	3.90245645180181	37.4215069923648	5.80883721043539e-08	2.69810401030529e-05	9.47299232042396
SLC2A3	SLC2A3	2.28463400514426	1.85465595330487	13.1096431052781	1.97977235428046e-05	0.000330510974963804	3.34633143453489
CYP1A1	CYP1A1	2.26969238754436	1.91700196230721	17.0738372186448	4.62466649769418e-06	0.00015038012358071	4.97483958308244
S100A2	S100A2	2.25531663582414	4.02366467922207	29.6178986463127	2.15227819380911e-07	4.17413857801716e-05	8.22258674760162
SLC16A9	SLC16A9	-2.23135845112405	2.71589515275137	-22.0911644821722	1.10614256144004e-06	7.85764711626604e-05	6.53134150593832
ASB9	ASB9	-2.22761088404146	2.60371862359326	-22.539243381768	9.89079664215801e-07	7.68343583546633e-05	6.65042949327169
GADD45A	GADD45A	2.21952485622123	4.80084590685236	18.4155662358364	3.04155269542434e-06	0.000122345518422612	5.43648588208653
CDKN2D	CDKN2D	2.21500280500016	2.33020131970376	9.83403560859891	9.39989064441589e-05	0.00087156299651781	1.57245896670386
SMOX	SMOX	2.20751776275647	4.16045785313625	16.7622460035517	5.12061645535725e-06	0.000158870826816377	4.86200944376623
LAMB3	LAMB3	2.19795141114048	4.86195217169653	24.2309430399133	6.60681829559758e-07	6.84750191320335e-05	7.07617179328091
ANKRD2	ANKRD2	-2.18998511753171	1.19971802531204	-43.3346049138463	2.5513235022048e-08	2.17082411195812e-05	10.1964885467638
PORCN	PORCN	2.18232145635549	3.49901861053385	18.2336549333222	3.21366305639625e-06	0.00012554864472842	5.37608454794015
EMP1	EMP1	2.16691787270059	3.42906286242973	25.3095106059038	5.18132042920137e-07	6.16123292789194e-05	7.32948900576418
ZFP36L1	ZFP36L1	2.15933250063314	4.33488161277154	45.5165507612235	1.9366472332569e-08	2.1323305386663e-05	10.4264726727151
HILPDA	HILPDA	2.15301434373645	4.67540952930725	15.0979612067112	9.11903344167413e-06	0.000219112350734975	4.21893188558252
FOSB	FOSB	2.14338091349727	2.44959495973517	17.6627252053191	3.83317647668018e-06	0.000138461813706423	5.18214551174922
MT-CO3	MT-CO3	-2.12123098971681	11.2544036153298	-25.2612988950024	5.2367668259108e-07	6.178066136002e-05	7.31844680414753
ATF3	ATF3	2.1208752231201	4.52485634873478	37.2478409877689	5.96229478675283e-08	2.69810401030529e-05	9.44921356933741
LOX	LOX	2.11896417094832	4.26065466465988	11.2003232674271	4.6641472340856e-05	0.000564095193693307	2.37306181852706
JAG1	JAG1	2.11692063976667	2.02359451725137	42.6267218405437	2.79831234123875e-08	2.17082411195812e-05	10.1179436555447
SOX9	SOX9	2.1144762541805	2.95288156224542	15.7008370248128	7.34890460126273e-06	0.000194511018434216	4.4601564014658
CLDN4	CLDN4	2.11249908834067	3.98910892230712	19.3668581705933	2.29990420567181e-06	0.00010955479360994	5.74198794202118
TMPRSS3	TMPRSS3	-2.10168383003749	1.76029568224964	-16.8987477997297	4.89602684536894e-06	0.000154876064733797	4.91171283296554
SLF1	SLF1	-2.09756816220961	3.24584643702133	-13.7342087090095	1.53429908791647e-05	0.000295452322000558	3.63422405713405
RAB42	RAB42	-2.07457178461646	3.63105071174135	-32.4410593452177	1.2930001457848e-07	3.53640406476392e-05	8.72189952477088
ARL4D	ARL4D	2.06714298381331	5.08710802215089	12.8865606598882	2.17455226476465e-05	0.000346969940698148	3.24013845161977
TPBG	TPBG	2.05819096479973	2.17817302796555	29.1107829027783	2.37056592810768e-07	4.38851017440934e-05	8.1262779565426
RASD1	RASD1	2.0509605257082	1.15505978381119	21.0607670083941	1.44308333492802e-06	8.97300404935584e-05	6.24654059845979
EIF4A1	EIF4A1	2.04485503540005	2.06446562000606	16.3466263475796	5.88284602183891e-06	0.000172060044060642	4.70796467074123
KLF2	KLF2	2.04391201988669	1.37321362933705	12.1353813636579	3.01761018446742e-05	0.000428245269337791	2.86856887690983
ARID5B	ARID5B	-2.04207511340221	3.41054890991126	-21.6340923256062	1.24271465125967e-06	8.19638234156732e-05	6.40693830080588
VWA5A	VWA5A	-2.03041221338267	4.48653076342256	-44.8864164003706	2.09424152100305e-08	2.1323305386663e-05	10.361869194042
S100A14	S100A14	2.02826829291356	2.44864246830536	13.7563035077003	1.52083375137026e-05	0.000293205948444649	3.64416400589775
FOLR1	FOLR1	2.02324012878037	9.13427191983271	19.1704640345467	2.43381235188113e-06	0.000112320784771942	5.68029963131501
TGM2	TGM2	2.02230005627007	3.23752943169253	22.4420498813739	1.0131829134658e-06	7.68343583546633e-05	6.62483371299981
C8orf4	C8orf4	-2.02201448465977	4.35517422356582	-9.77928459566684	9.68515041281725e-05	0.000887390565082743	1.53823781304373
TOX2	TOX2	2.01737444302391	1.59464008930048	22.1212111729894	1.09780046311905e-06	7.85764711626604e-05	6.53941476042378
HIST1H1E	HIST1H1E	2.01729285026186	2.18342714140331	3.81954225389882	0.00990567274841926	0.0256148118642061	-3.74430859658483
RNF103-CHMP3	RNF103-CHMP3	2.01267798541829	1.23703105505487	11.2967058758734	4.45260705955428e-05	0.000547625462009716	2.42596116793796
NDRG1	NDRG1	2.00541594028259	6.63697532155564	9.77011012505151	9.73393441919211e-05	0.000890373529607292	1.53248608136582
FGFBP1	FGFBP1	-2.00539036663399	1.72698009933999	-13.3575872050814	1.78681990631611e-05	0.00031605953413459	3.46224753389389
ANO2	ANO2	-2.00350053727116	2.21955297121732	-17.8785946134768	3.58371485416162e-06	0.000134206927433284	5.25626736810478
DTX4	DTX4	-1.99752566360607	2.17863673385963	-39.7255979900315	4.15525177655146e-08	2.33188956454761e-05	9.77399176276369
KIF21B	KIF21B	1.99317682480346	2.36970663625864	28.855967559465	2.490040520261e-07	4.50725001284133e-05	8.07706556740399
PLAUR	PLAUR	1.99106313905163	4.33226930893663	15.4744170291201	7.96180077526279e-06	0.000201406360915848	4.3707171575252
FGB	FGB	-1.99063536589856	1.51391182325417	-23.8025437974809	7.29801812691211e-07	6.98725330771282e-05	6.97176805990446
PDE2A	PDE2A	1.98801087490441	1.84251644500692	19.7389191710302	2.06922477645863e-06	0.000105960301264094	5.85696290329139
LBH	LBH	1.9850958232273	1.95546850254377	22.2523188526351	1.06225482798379e-06	7.74527707074946e-05	6.57449359160675
WDR44	WDR44	-1.98426488107093	4.05900636386891	-11.3428703921543	4.35527626878505e-05	0.00054142178241135	2.45114408275369
STC2	STC2	1.98295579842375	4.28894148356921	48.2008650411989	1.4040253112176e-08	2.1323305386663e-05	10.6863324876407
ZXDB	ZXDB	-1.98253762142446	3.01422085598986	-15.9616774314287	6.71024280218563e-06	0.000186314660096662	4.56152391113661
TMEM52B	TMEM52B	-1.98189863279939	1.51792134348032	-28.328207115099	2.76079137674005e-07	4.63670642458475e-05	7.9733477730299
MT-CYB	MT-CYB	-1.98179511464881	9.74174069592767	-22.1053623210854	1.10219144806426e-06	7.85764711626604e-05	6.53515791587474
STX1A	STX1A	1.97165813496052	2.24516156818074	45.9346349779051	1.8397770346735e-08	2.1323305386663e-05	10.468554481922
SNAI1	SNAI1	1.96086466832761	3.93603796372487	16.6091927082364	5.38698306916011e-06	0.000163121452006854	4.80576120665586
STS	STS	-1.95421876761183	2.43642269237029	-18.9772897409325	2.57455320135632e-06	0.000113293910001391	5.61893351029507
TNFSF9	TNFSF9	1.94109876031247	3.74170215518547	14.8606102319325	9.95030894561407e-06	0.000232728123374656	4.12119026310246
MEOX1	MEOX1	-1.93713251914226	1.34466361340669	-16.820878216887	5.02269576412425e-06	0.000157313197278113	4.88341172626784
TSC22D3	TSC22D3	1.93619107943154	3.67533732026538	14.8136823570412	1.01250246263569e-05	0.000234632683055448	4.10167327529665
S100A16	S100A16	1.9345399939595	7.01779305935284	19.4896130475495	2.2206026878225e-06	0.000108753373916625	5.78019279202029
COL6A2	COL6A2	1.93292903308498	1.25567533476291	26.2646708676963	4.21308773882398e-07	5.6073579013558e-05	7.54309566203788
RNF150	RNF150	-1.9324907879805	1.82025497186272	-29.9562972045865	2.01974275762683e-07	4.16416986859722e-05	8.28567428887956
CSF2	CSF2	1.93187644761403	0.965938223807014	12.1185908543939	3.04044563252211e-05	0.00042921923569686	2.86000550755401
MECOM	MECOM	-1.93108798701852	3.03613484002905	-13.1965811932363	1.90945685875969e-05	0.000325342503822338	3.38722538760428
ALG9	ALG9	-1.92477251304643	1.78900214177775	-21.5543793419662	1.26851653920367e-06	8.25430179116006e-05	6.38493157927202
ALDH5A1	ALDH5A1	-1.92240162310981	2.71053908102591	-34.011005322656	9.92322340506966e-08	3.47984400390171e-05	8.9750598615394
HES1	HES1	1.92179777760644	3.06077548381802	32.5567271629481	1.26748725213628e-07	3.53640406476392e-05	8.74111489487697
PHGDH	PHGDH	1.90431233119778	5.2195325911067	21.9885681549939	1.13519447530798e-06	7.87435754665419e-05	6.50367850008256
ITPRIP	ITPRIP	1.90305057525475	4.237932405373	21.9196243459916	1.15522156629449e-06	7.87435754665419e-05	6.48500499073153
C1R	C1R	-1.90072421681234	1.76181589167876	-17.1898098652279	4.45464333178643e-06	0.000147801618163203	5.01627010665656
SVEP1	SVEP1	-1.89901616212774	1.07635428829914	-42.2611534698509	2.93684467382507e-08	2.17473348096746e-05	10.0765879404084
PPP2R2C	PPP2R2C	1.89819368384064	1.95665182581299	21.8649012224797	1.17141398404069e-06	7.95146050583622e-05	6.47013467451921
GPR3	GPR3	1.89500310263188	1.69832468920547	12.4448229998451	2.63069716177835e-05	0.000392460507898636	3.02432687349264
CPS1	CPS1	-1.89017022618519	6.3014547534751	-14.8554619554099	9.96930252461777e-06	0.000232728123374656	4.11905225501628
DTX3L	DTX3L	-1.87970754341006	3.34885733307943	-20.6835617036285	1.59570958313885e-06	9.32419482769787e-05	6.13826026774543
NOV	NOV	1.8796034272121	2.5426619494762	29.5369844695991	2.18546863575386e-07	4.18864347589013e-05	8.20736335281615
PLK3	PLK3	1.87927183406653	2.76634567305292	16.61752737366	5.3720651606388e-06	0.000162972650897517	4.80883850237876
AC131263.1	AC131263.1	-1.87446700780109	4.24805568486302	-10.4917917129575	6.63854283250924e-05	0.000699537524478707	1.9702126457501
MMP24	MMP24	-1.87221042040103	1.66900672328156	-22.4081495435615	1.02175197007792e-06	7.68343583546633e-05	6.61587564457192
OTUD1	OTUD1	1.87123215890116	2.72271989930939	23.6580717690925	7.5500595892727e-07	6.98918991800792e-05	6.93605301431989
MAFB	MAFB	1.86973196579256	2.52252431514738	22.2822477396893	1.05433139571621e-06	7.74527707074946e-05	6.58246758366154
OLFML1	OLFML1	-1.86669731883941	0.933348659419707	-30.9847550526524	1.67209973957902e-07	3.9873234428802e-05	8.47183699166883
PHF1	PHF1	1.86566267061056	3.35172010836241	24.0472544767942	6.89331725348567e-07	6.84750191320335e-05	7.03167789208846
ASZ1	ASZ1	-1.86460221903655	0.963858578042659	-45.3527072034136	1.9762394266515e-08	2.1323305386663e-05	10.4098123368935
DDC	DDC	-1.86193147968473	1.06123515959929	-23.6977115610994	7.47989978780329e-07	6.98918991800792e-05	6.94587816810595
PPP1R14C	PPP1R14C	1.86157109640226	1.19173406730757	23.266982631513	8.28542936602099e-07	7.17967711711957e-05	6.8380580351517
SERINC2	SERINC2	1.85987238979584	3.98356299428668	15.0594403391979	9.24823488508409e-06	0.000221827475847092	4.2031780660845
ALPPL2	ALPPL2	-1.8574496467445	1.24273401456235	-11.7338507717207	3.62365182538039e-05	0.000474541092341414	2.66052075052224
CDKN2B	CDKN2B	1.8557332528619	3.93213901054467	23.187732445206	8.44453345968173e-07	7.21335048661326e-05	6.8179628211966
RHOBTB1	RHOBTB1	-1.85535511586274	4.01219296618586	-18.8766408563501	2.65166488746249e-06	0.000114557294714647	5.58668507120393
PLEK2	PLEK2	1.85154741563338	4.59922792401325	15.5523258390864	7.7443684417297e-06	0.00019931043646796	4.40164654588285
EDN1	EDN1	-1.85039103471801	3.4667511347815	-13.9334257006197	1.41775737043201e-05	0.000283047614236616	3.72326431877323
GJB3	GJB3	1.84564256645291	3.73115175329226	24.6792501635133	5.96443012013446e-07	6.70114007497314e-05	7.18308476009328
MAFF	MAFF	1.83921288125393	2.57402320918839	22.3969549623187	1.02460034681604e-06	7.68343583546633e-05	6.61291403475997
GLP2R	GLP2R	-1.83820248361172	2.27285582814101	-25.7079446453598	4.74859676532257e-07	5.97906139714206e-05	7.41977382453168
PER1	PER1	1.83680421579328	3.44351314189259	19.4137428306833	2.26922922885887e-06	0.000109050186924306	5.75661160680171
CDKN1A	CDKN1A	1.83215243466514	4.91355808314023	19.3881812968768	2.28589319674207e-06	0.000109354258160498	5.74864366897503
PIM3	PIM3	1.82904321725708	5.84021334682783	12.9612467609877	2.10693867218224e-05	0.000341873883551004	3.27589491555222
SEMA7A	SEMA7A	1.82442760698552	2.57153592844708	18.3857334793029	3.06902130764032e-06	0.000122843798827441	5.4266253097927
HIST1H2BF	HIST1H2BF	1.82364899425011	1.81495384116437	9.24118420233882	0.000131013901310965	0.00107849796172659	1.19216314466556
HIST2H2BE	HIST2H2BE	1.82275624270041	3.84751585479912	10.0963902454362	8.16212287731675e-05	0.000796549526168654	1.73401579215456
UPK3B	UPK3B	-1.82251588552783	1.61286764891029	-19.295829483394	2.34730944375996e-06	0.000110684242847998	5.71975822979489
CRMP1	CRMP1	1.81576401069379	2.68044650661447	21.9257049758697	1.15343862438974e-06	7.87435754665419e-05	6.48665467083248
ITPRIPL2	ITPRIPL2	-1.80980656495873	2.63859142778996	-31.7969105769529	1.44665189189195e-07	3.74085809060505e-05	8.61317910324589
CRLF1	CRLF1	1.80683774265767	1.86869901404336	13.7978107167322	1.49591083542916e-05	0.000291157508004498	3.662793291907
SPOCK1	SPOCK1	1.80364252187196	0.925695233476141	16.7028279644186	5.2221454320798e-06	0.000159913479763181	4.84023836507627
ESAM	ESAM	1.80093210516359	3.21380401829605	30.4368834481649	1.84765682357357e-07	4.08079765951586e-05	8.37369202143769
PCDH1	PCDH1	1.80061961783244	1.36671508542108	42.9036279172216	2.69848308102748e-08	2.17082411195812e-05	10.1489072280941
PRMT6	PRMT6	-1.79630841854327	3.2531371205665	-10.0277084690231	8.46671567921756e-05	0.00081567868202326	1.69210408263534
PPP1R18	PPP1R18	1.79587683243655	4.68221684493054	18.9804120328589	2.57220354540164e-06	0.000113293910001391	5.61993087720199
HEY1	HEY1	1.78877641765481	2.99473098691989	12.1256644439048	3.03080080045143e-05	0.000428245269337791	2.86361455106455
HIST3H2BB	HIST3H2BB	1.78319938165369	2.05636243313516	8.06554360341296	0.000268767099704081	0.00175349812626319	0.367866497389175
TUBB2A	TUBB2A	1.77590284724746	3.45370892575481	18.0762145712342	3.37192047601813e-06	0.000129251662293674	5.32327290212227
RAET1E	RAET1E	1.77438702787144	1.6598646661667	16.7893195703182	5.07512525301711e-06	0.000158085784888913	4.87190195083937
TMEM178B	TMEM178B	-1.76848875658978	1.57824464454339	-20.3013386748537	1.77010221171478e-06	9.81507718100919e-05	6.02622459783211
ZBTB43	ZBTB43	1.76693746253153	3.62475160407496	18.6305441905944	2.85193166019221e-06	0.000119130304297927	5.50702678139796
SOAT1	SOAT1	-1.76508262295091	4.40213928688131	-19.1842565629283	2.42411413510556e-06	0.000112320784771942	5.6846548421182
SPRY2	SPRY2	1.75985211122936	1.56580790501251	25.5860659804426	4.8762878685764e-07	6.01815194446804e-05	7.39233865188924
ZFP36	ZFP36	1.75544303075779	4.00384792059587	13.8452719192797	1.46799779860596e-05	0.000288134363097465	3.68402502124911
ELF3	ELF3	1.75382537886084	3.75742938182749	14.6003860812857	1.0965962851199e-05	0.000247090595862909	4.01214991708225
BHLHE40	BHLHE40	1.75369395857483	5.8735722434917	15.7383776189722	7.25272578371918e-06	0.000194190902725262	4.47485431585611
C2CD4C	C2CD4C	1.75065258813266	1.79904841467798	12.3405082037203	2.75424755397844e-05	0.000404167603131303	2.9722521756781
FAM111B	FAM111B	-1.7465196231163	2.89947508278313	-7.98631081730649	0.000283013430732158	0.0018194055045569	0.308577013638027
TRIM16L	TRIM16L	-1.74471385379966	4.3866482656105	-21.657914440112	1.23512391114266e-06	8.17943237253053e-05	6.41349683868129
HIST2H2BF	HIST2H2BF	1.74458720700284	1.70603433616727	9.62240966457351	0.000105602545102912	0.000945778483931579	1.43919337266728
KLF6	KLF6	1.74420063147443	3.52822461353356	27.465039795675	3.28215227575746e-07	5.09233740232046e-05	7.7983146869252
PDZK1IP1	PDZK1IP1	-1.73957404353865	3.10367031986845	-9.54122623052656	0.000110492624536525	0.000970707455333866	1.38735019549761
EDN2	EDN2	1.7314564981563	3.85627338076229	7.4784706850707	0.000398358190598833	0.00231856137300664	-0.0838830174263139
CCDC71	CCDC71	-1.72805614702481	2.70952353443263	-8.28395178662059	0.000233622994706469	0.00159376625893213	0.528717133675189
XK	XK	-1.72632282492243	3.35227317125683	-17.6207896939095	3.88397457921177e-06	0.000139124116164667	5.16763212888154
MT-ND2	MT-ND2	-1.72505419482335	10.2737682707425	-23.7582703276749	7.3741897932564e-07	6.98725330771282e-05	6.9608506462294
TIPARP	TIPARP	1.72199883510663	5.11217959632505	14.4516460360869	1.16010560608187e-05	0.000254070550459144	3.94891793177923
KLHL13	KLHL13	-1.72153977872285	3.72071086498328	-21.7680479468667	1.20073163178932e-06	8.04984321542376e-05	6.4437101703155
HPS6	HPS6	-1.71665674319197	2.68484921817052	-10.5844730489137	6.33122841926424e-05	0.0006772277723842	2.02435889228901
BBC3	BBC3	1.71576248286962	2.36348405622816	11.2558669568828	4.5408387015107e-05	0.000554915789351824	2.40360027224487
UBALD2	UBALD2	1.71380185043874	4.50166172184353	14.2874304406365	1.23530103788325e-05	0.000261888684595773	3.87832330720342
RNF19B	RNF19B	1.71052189708756	4.06846786312975	14.0281990802789	1.36597881315648e-05	0.000277470833480453	3.76516836234589
MXD1	MXD1	1.70678929020847	2.24770468108199	13.7191136314282	1.54357899637369e-05	0.000295500495407549	3.62742376460237
CEBPB	CEBPB	1.70314255845418	5.91936473037061	12.7403061271191	2.31447061418039e-05	0.00036268792696043	3.16951349850787
C3	C3	-1.70312287632414	5.81020369709081	-25.945582025302	4.51076152217042e-07	5.87878527661427e-05	7.47281117499685
AL049872.1	AL049872.1	1.69902064077162	1.37514826380608	3.24964938007829	0.0191605318058347	0.043815865194954	-4.47783891930919
AHRR	AHRR	-1.69577086915746	4.40371773242499	-29.1238608454141	2.36461833915845e-07	4.38851017440934e-05	8.12878875610854
PDE3A	PDE3A	-1.69458470064065	4.56204986896572	-9.92747982794385	8.93539916540934e-05	0.000843331343509023	1.63045753052024
TSPAN8	TSPAN8	-1.69373197199519	2.0963891398972	-22.4180995555301	1.01922807889681e-06	7.68343583546633e-05	6.61850654580496
RHBDF1	RHBDF1	1.69139574033301	2.38648539221077	20.7676034501705	1.56012282443755e-06	9.30987579960151e-05	6.16257904063996
ZNF45	ZNF45	-1.69098412409845	2.85482887393287	-12.0346987988576	3.1576198113791e-05	0.000440067734711014	2.81704369479719
GOLIM4	GOLIM4	-1.68922471020854	4.70795864908819	-13.7203771407806	1.54279971601519e-05	0.000295500495407549	3.62799326404195
CELF2	CELF2	-1.68870241557698	2.51757653327044	-17.3056571204825	4.29208901257454e-06	0.000145268739173065	5.05735603470337
AQP1	AQP1	1.68543705574175	1.49832011667592	19.846079585252	2.00790638520249e-06	0.000103843818797885	5.88962818902756
TMEM27	TMEM27	-1.684574791927	1.02583444221075	-14.383476796027	1.19064960480716e-05	0.000257535128702938	3.91971340074014
TNNT1	TNNT1	1.68318162348426	3.02164247557079	8.77657992542358	0.000172273567195077	0.00130292882227252	0.878245626746942
KITLG	KITLG	-1.68295690301047	2.65307374622	-11.0073525431117	5.12410472259425e-05	0.000599106039214279	2.26581821405802
ABCA13	ABCA13	-1.68236141889242	1.1801269747095	-34.3910285815909	9.32438030897355e-08	3.47984400390171e-05	9.03394297565753
CABLES1	CABLES1	-1.68079359766225	1.97097569491914	-20.2988586798143	1.77130482549672e-06	9.81507718100919e-05	6.02548988983454
NR4A1	NR4A1	1.6721989818443	4.22113851527323	20.6219771724937	1.62239372766264e-06	9.36559559192869e-05	6.12036837974899
FURIN	FURIN	1.67016482155398	4.84628296257477	19.1829701339983	2.4250167644312e-06	0.000112320784771942	5.68424877888828
ZNF385A	ZNF385A	1.66628298371308	4.75052165761173	19.4865294880427	2.22255496411233e-06	0.000108753373916625	5.77923639194323
MT-ATP6	MT-ATP6	-1.66609568288046	9.95134138180574	-20.0047416615918	1.92099565685488e-06	0.000102606361461714	5.93763045480888
MYPN	MYPN	-1.66277453850262	2.5475030574244	-17.6711731634737	3.82303783975148e-06	0.000138461813706423	5.18506472095716
C19orf71	C19orf71	-1.65947698095538	4.96483882943672	-12.8019006711859	2.2542949067515e-05	0.000356897165460532	3.19935520807664
TNNC1	TNNC1	-1.65829116281452	4.18106642498164	-13.6572413405363	1.58231049326153e-05	0.000299389317604222	3.5994707275485
AC090154.1	AC090154.1	-1.65767409664973	2.75798880010607	-4.5880743977075	0.00440069548939053	0.0135548743085009	-2.82991604469049
CAP2	CAP2	-1.65321844942237	3.01425464234444	-41.2314544324735	3.37267052582264e-08	2.28934064734069e-05	9.95709849524819
GRAMD1B	GRAMD1B	1.65297446773196	2.43215224183549	24.4246422244147	6.31975215874978e-07	6.84750191320335e-05	7.12265478597802
CARS	CARS	1.65150209436378	3.38534582069815	28.3529205564978	2.74736347285463e-07	4.63670642458475e-05	7.9782593895841
RDH10	RDH10	-1.6500995742744	3.50739698117741	-21.5305117321507	1.27636431872605e-06	8.25430179116006e-05	6.37832409241049
FGFR1	FGFR1	1.64601674409539	2.95707492597072	26.5219040901774	3.9898457351255e-07	5.50835397211266e-05	7.59899274828468
VTN	VTN	-1.64440617447874	0.858911866771658	-30.6409561590494	1.77984088376974e-07	4.08079765951586e-05	8.41051891065782
WNT9A	WNT9A	1.64174538984691	2.38822213349638	16.0846816585838	6.43181587181946e-06	0.000183192406712273	4.60872009867201
ARID3B	ARID3B	1.64148474830061	2.22233412741419	27.1555484655642	3.49674608950613e-07	5.32387762094808e-05	7.73386100884361
AC018867.1	AC018867.1	1.64131028406765	0.820655142033827	15.6364591799308	7.51734976247679e-06	0.000197239799866079	4.43486483363261
RHEBL1	RHEBL1	1.63905180920105	2.55401054494369	11.917760606876	3.32989864807955e-05	0.000454366522814097	2.75666473713703
NRIP3	NRIP3	1.63796325213117	3.7890011024161	42.7534393491791	2.75209837106249e-08	2.17082411195812e-05	10.1321516056685
MAP2K6	MAP2K6	-1.63008552673368	1.33856478991226	-19.8892394280458	1.98381495279539e-06	0.000103584389089711	5.90272854073892
PHLDA2	PHLDA2	1.62580469706221	6.27290309706766	10.2199842859414	7.64567670007434e-05	0.000765554512113774	1.80876794718221
FST	FST	1.62525287554616	2.89533674626111	21.2376554020403	1.37745985376773e-06	8.69775134795741e-05	6.29655758566423
MYLK3	MYLK3	-1.62467699246181	2.37287592579979	-27.3227005106506	3.37886331823761e-07	5.19293040730273e-05	7.76878520818086
CAMK2N1	CAMK2N1	1.62386817616825	3.17637282216633	14.4365684967121	1.16678129189433e-05	0.000254799383729901	3.94247077132685
BTG1	BTG1	1.62327586379703	3.50064925207417	15.1290055285256	9.01644896650642e-06	0.000218257013541391	4.23159758205673
RCN1	RCN1	-1.62222391442419	4.93317900183767	-26.9548175659456	3.64476482924578e-07	5.33013017587861e-05	7.69156410067047
C6orf48	C6orf48	1.61423294656011	6.89624551550556	17.8713129644249	3.5918126794495e-06	0.000134206927433284	5.25378302054782
HIST1H2AE	HIST1H2AE	1.61263797101254	1.8280658432002	8.54212879010915	0.000198768329376639	0.00142852093270665	0.714127778364162
KCNH5	KCNH5	-1.60874409240346	0.857894814811542	-19.9880234804034	1.92994200240771e-06	0.000102639819956041	5.9325926858669
STMN3	STMN3	1.60796195995903	1.3997837466058	26.3424980489787	4.14402883245425e-07	5.6073579013558e-05	7.56007876585747
NOG	NOG	1.60720370560703	1.66744694970829	14.4476189454215	1.16188423112186e-05	0.000254070550459144	3.94719662527495
ARRDC4	ARRDC4	1.60623192808745	2.27731963250924	6.04990795692878	0.00116943153649584	0.00494708105973871	-1.31906135268116
PROCR	PROCR	1.60312029338417	4.24846961383668	9.81376991322718	9.50431753175311e-05	0.00087874481787622	1.55981292531881
LSMEM1	LSMEM1	1.60074416079603	1.62784817747957	9.95086937683521	8.82336849569363e-05	0.000836484067841798	1.64489527616941
ZNF594	ZNF594	-1.59815158772965	1.34006623740827	-14.1317307527386	1.31193141276048e-05	0.000270233554915597	3.810615180185
IL2RB	IL2RB	1.59695673102283	0.992927326316512	14.4300944251773	1.16966156119117e-05	0.000255086432307434	3.93970032687432
SLC16A6	SLC16A6	-1.59422420832456	3.83091394725406	-6.46873732463729	0.000836327520433025	0.00385983293267946	-0.934919039014866
LRRC31	LRRC31	-1.59392966165177	0.925102281818346	-12.890501620256	2.17092151553169e-05	0.000346730219701242	3.24203039381545
PVRL4	PVRL4	1.59241452026712	0.963933592041493	15.7828556565601	7.14067993433162e-06	0.000192916777463012	4.49222065645985
ZC3H4	ZC3H4	-1.59089666012325	2.27492861076214	-17.9373786383646	3.51912166531328e-06	0.000132929674576421	5.27628295166018
PMAIP1	PMAIP1	1.59081187431654	4.08532525405952	15.1769080723859	8.8608030149463e-06	0.000217438230552245	4.2510881442433
NABP1	NABP1	-1.58648169381229	2.46601312942983	-11.8630653492227	3.41424537257547e-05	0.000459681581525843	2.72822393949776
C5AR2	C5AR2	1.58521017885527	1.0772963681107	15.8300375448317	7.02403763411662e-06	0.00019145489844753	4.5105864076736
ERBB3	ERBB3	-1.58272670548104	1.83515955671846	-12.3653101890185	2.72426657573362e-05	0.000402579736967415	2.98467292296977
DDIT4	DDIT4	1.57923494260447	7.51438280844561	10.0141692158319	8.52831753407051e-05	0.000818484114867958	1.68381034391433
ARHGAP28	ARHGAP28	-1.57922102571784	1.24968540426976	-23.335698577254	8.15032171507112e-07	7.10036850589431e-05	6.85541677128237
EIF1	EIF1	1.57039387136826	6.84898764953464	18.9932650186971	2.56255763837306e-06	0.000113293910001391	5.62403464645326
ARHGAP42	ARHGAP42	-1.56737674959012	2.64097658036313	-8.90059537611747	0.000159935322126105	0.00124546191814358	0.963478839403498
HIST1H2BG	HIST1H2BG	1.56580824995997	2.38638452920415	11.9855083607281	3.22878526182366e-05	0.000446141990673191	2.79171562440931
GALNT7	GALNT7	-1.56399977771928	2.04056922222489	-9.27079478592385	0.000128801559135339	0.00106567100044378	1.21168159152313
HES4	HES4	1.56368479392072	5.22131141207359	13.1092419113504	1.9801038092485e-05	0.000330510974963804	3.34614208910865
HCFC1R1	HCFC1R1	1.56159697532055	3.53647278959908	10.0874478177764	8.20104666929649e-05	0.000799062507712376	1.72857399058672
USH1C	USH1C	-1.56049508006165	4.65903176391287	-16.9587646559329	4.80095480158778e-06	0.000153357558181699	4.93343016521109
AC008641.1	AC008641.1	-1.55944649787579	0.779723248937893	-2.35840224786851	0.0592127103243441	0.110370053077104	-5.69787140387891
DEFB1	DEFB1	-1.55887955568274	0.963375816486233	-7.03725590810838	0.00054491443967814	0.00286176696866428	-0.443486107501647
ZNF860	ZNF860	-1.55735399765521	3.45530056764067	-7.48666109814426	0.000396106816700169	0.00230851504028392	-0.0773764333298441
SEMA3F	SEMA3F	1.55484886087682	4.02526085521483	24.1591998322227	6.71701719593862e-07	6.84750191320335e-05	7.05884201413927
IGFBP3	IGFBP3	1.55456709227689	6.86534341638884	7.45408686407613	0.000405149395903726	0.00234065951980598	-0.103289378400688
EPS8L3	EPS8L3	-1.55133670420111	3.27993005290118	-30.3463740345757	1.87870495650169e-07	4.08079765951586e-05	8.35725493009483
SMTN	SMTN	1.55092470044571	2.49483650330203	21.8352929043124	1.18028622532993e-06	7.97844103603728e-05	6.46207101913258
FAM217B	FAM217B	-1.55084156880627	2.43841715812731	-7.44288836266117	0.000408313367758252	0.00235259098468483	-0.11221978994388
FAM111A	FAM111A	-1.55051570793629	0.92877528183509	-26.6722892486504	3.86578340442692e-07	5.47630238621904e-05	7.6313615875029
MT1X	MT1X	1.55001678796344	0.838589062797414	6.28153776678386	0.000969416169555483	0.00430555038664896	-1.10418802514361
CXCL16	CXCL16	-1.54759362993915	2.66663285170009	-19.5744023445568	2.16770199576371e-06	0.000107337486969564	5.80642508352756
ABCC2	ABCC2	-1.54648551387793	4.1578754754803	-13.4727774305448	1.70473357576522e-05	0.000309380953314139	3.51536306688959
VGLL3	VGLL3	-1.54402790455728	1.73051384481613	-13.8901482063433	1.44216553109759e-05	0.000285189317613929	3.70403225224486
MT-ND5	MT-ND5	-1.54334232934145	9.87599246125493	-33.4586903850841	1.08762762835173e-07	3.53640406476392e-05	8.88784714924634
CSRP2	CSRP2	1.54191139731509	2.58845964221439	26.6993521347525	3.84394231442061e-07	5.47630238621904e-05	7.63716254859941
BIRC7	BIRC7	1.53955117615445	4.84986985634094	15.7371927421437	7.25573875592663e-06	0.000194190902725262	4.47439097675415
PARP14	PARP14	-1.53911953129255	2.41726283527569	-9.51250425787901	0.000112285709181737	0.00097925400871503	1.36891118647069
ARL4C	ARL4C	1.53640808941556	1.51495766154034	18.7204615139488	2.7767639854818e-06	0.000117496784642816	5.53626586091453
MPP5	MPP5	-1.53616322265485	4.72164941652229	-9.24892650325648	0.000130431182586354	0.00107533117181897	1.19727214598301
DNMBP	DNMBP	1.53456449691916	2.45242806716202	24.2439275067377	6.587101912473e-07	6.84750191320335e-05	7.07930165980926
GATS	GATS	-1.53272036177674	1.81807136559613	-20.4090049890193	1.71880552312912e-06	9.62235765542834e-05	6.0580236327909
PSG4	PSG4	-1.52393366637131	1.15616587578464	-18.7951489455502	2.71609364645668e-06	0.000115237456423708	5.560434897422
ITGA6	ITGA6	1.52386606846378	4.11657835373466	12.329246336315	2.76798862455241e-05	0.000405515311893734	2.96660411009728
TMEM133	TMEM133	-1.52245662823956	2.24014034807245	-10.2688376042288	7.45214736470763e-05	0.000752186695901189	1.83808141933234
PIEZO2	PIEZO2	-1.52170089536486	1.51892644608591	-19.1248698584162	2.46619804553095e-06	0.000113293910001391	5.66587771971483
TNFRSF21	TNFRSF21	1.5194003256299	3.58152613515039	23.183532740406	8.45306464394334e-07	7.21335048661326e-05	6.81689565421311
CTTNBP2	CTTNBP2	-1.51859345334949	1.5785427834994	-22.75684002964	9.37520061092823e-07	7.45031186110399e-05	6.70726823756277
PAQR5	PAQR5	1.5175463445942	2.64208058908983	23.5262289075442	7.7890459169951e-07	7.01057165932416e-05	6.90323311746016
SLC27A2	SLC27A2	-1.5175071527801	3.41100270498169	-16.4492479613183	5.68291211457602e-06	0.000168967582027524	4.74638551370436
CGB8	CGB8	1.51678902810181	0.791305455427145	8.06469628484611	0.000268914967832934	0.00175376050479036	0.367235127556352
INTS5	INTS5	-1.51635003146658	2.5044251258067	-10.7696710121955	5.76561711194475e-05	0.000637662378619769	2.13121818107292
N4BP3	N4BP3	1.51577005825629	2.80113261013156	17.5714912142682	3.94470663916381e-06	0.000139727515580364	5.15052249003736
SHANK3	SHANK3	1.51452131466857	2.03658449588384	18.2347450738387	3.21259808358437e-06	0.00012554864472842	5.37644848083594
SIPA1L1	SIPA1L1	-1.51416460447289	2.43978765016098	-14.2609885454035	1.24793677326525e-05	0.000263343756130365	3.8668782460037
DUSP16	DUSP16	-1.50826357885052	4.49721596823234	-15.8317683651842	7.01980145457317e-06	0.00019145489844753	4.51125903862988
PITPNC1	PITPNC1	1.5066406179869	1.56642308931724	20.5535521709387	1.65265941647024e-06	9.43351975798365e-05	6.10041783139277
PPP1R10	PPP1R10	-1.50660977976772	3.02891587938564	-21.9423989358704	1.14856029022522e-06	7.87435754665419e-05	6.49118103310351
NCOA7	NCOA7	-1.50628652915781	3.1151900805569	-9.16992785213126	0.000136522174269221	0.00110964455270108	1.14495851960736
RBCK1	RBCK1	1.50420024710699	4.19849876434326	24.9706366652417	5.58623051549381e-07	6.36400568726641e-05	7.25132774071451
FAM72C	FAM72C	1.50076912489945	2.33914737642522	8.67467379510711	0.000183249058448061	0.00135449655679553	0.807396491868033
DLD	DLD	-1.49959812657452	4.66962158642236	-12.4720200141105	2.59956049945068e-05	0.0003906774916656	3.03783268204686
PIR	PIR	-1.4971344831612	3.77397385613654	-12.4148952803629	2.66546662303181e-05	0.000396920628480907	3.00943113521034
IER5	IER5	1.49552243827879	3.65051297133204	15.6803073531822	7.4021347506497e-06	0.000195126500360573	4.45210295549151
KLF10	KLF10	1.49321991257921	5.13444645847924	12.7516586493132	2.30323935977463e-05	0.000361832906558231	3.17502445499216
ULBP1	ULBP1	1.49211469955676	1.26977790834545	8.4997199406545	0.00020405391773531	0.00145815910051757	0.684014306594353
ADD3	ADD3	-1.4918297533654	2.81075323506412	-11.3635371665281	4.3125122986928e-05	0.000537529746426966	2.46238574983775
C4BPA	C4BPA	-1.48857717950979	0.892879594930162	-20.6759671496696	1.59897220360156e-06	9.32419482769787e-05	6.13605713054327
MT-ND6	MT-ND6	-1.4848569918634	8.6208249604336	-18.8415304841312	2.6792009630153e-06	0.000114887436245408	5.57539071563955
ICAM5	ICAM5	1.4846540565954	3.46575974238041	14.0459376955295	1.35653575593521e-05	0.000276618460307195	3.77297932377462
ABCB1	ABCB1	-1.48364292503135	0.87346858473527	-21.9459991188319	1.14751142219772e-06	7.87435754665419e-05	6.49215665553742
ARTN	ARTN	1.47802524996726	1.55780987958236	14.3993333328897	1.18346150060019e-05	0.000256767193486169	3.92651923750907
TFF1	TFF1	1.47438249356756	0.737191246783779	6.76286326592116	0.000667634597573978	0.00327110833957223	-0.6765487977842
CLEC2B	CLEC2B	1.47286921806639	1.3072950514423	8.81172160949878	0.000168667936022001	0.00128761450128136	0.90250692871671
SLC25A13	SLC25A13	-1.47260734516681	4.61634993158445	-16.2743199534033	6.02868661626225e-06	0.000175068330954596	4.68073920216332
AC073657.1	AC073657.1	-1.47162855860031	1.45513444443513	-3.23158077241882	0.019581699043824	0.0445662837556491	-4.50181352898053
CHST13	CHST13	-1.46938029827455	3.2495329379962	-7.16433190628807	0.000497085649811519	0.00268426497389183	-0.33804721379518
SPTSSA	SPTSSA	-1.46701745393951	4.96886272243236	-19.4412745211312	2.25144036880863e-06	0.000108976388199971	5.76518059135613
PARP9	PARP9	-1.46618316684789	1.65360137811994	-10.5352508337407	6.49231685331697e-05	0.000690380769304091	1.99565857179333
GLCCI1	GLCCI1	-1.46333119640481	2.54916371398483	-8.92303944023573	0.000157814176329098	0.00123136120309693	0.978790023819005
CIB1	CIB1	1.4629150745036	5.79026522486557	19.679791371386	2.10400002951053e-06	0.000105960301264094	5.83885395734026
RNF208	RNF208	1.46165835690777	2.02701785649417	6.92885629619322	0.000589975465165589	0.00301294366865599	-0.5346647153614
RIN1	RIN1	1.45947489826079	3.13883705105084	28.0370829723574	2.92493117263316e-07	4.76500537333668e-05	7.91507616831792
FECH	FECH	-1.45881547415317	2.47321707866812	-16.5401315757559	5.51248317888495e-06	0.000165996050771192	4.78019907262607
NR4A2	NR4A2	1.4584506888523	1.8071738506687	18.093249377149	3.35436229128638e-06	0.000129186562854247	5.32901127511772
ACADM	ACADM	-1.45692279141488	3.87724383423392	-10.113713864783	8.08733111052165e-05	0.000792247210592352	1.74454502664406
NUPR1	NUPR1	1.45341089691765	2.54042751453105	10.833054472217	5.58577725247735e-05	0.000624985557830415	2.16738834749276
LGR4	LGR4	-1.45175883096309	5.61531361850876	-9.56476293774271	0.000109048157041211	0.000963919439152672	1.40242229685956
ZNF37A	ZNF37A	-1.45153474365949	2.37051270354827	-8.68793415399065	0.00018177568228153	0.00134788695496059	0.81665754881257
FAM208A	FAM208A	-1.44726317444735	3.29283652942695	-6.52262740165786	0.000802023556186813	0.00374270001542233	-0.886897025059922
S100P	S100P	1.44718924592059	4.44872582397354	8.74225188807301	0.000175882837773195	0.00132224610528986	0.854461927453192
IL24	IL24	1.44640641312194	0.79520333355467	9.46892568933416	0.000115071620534992	0.000993445559160337	1.34083648784859
RIPK1	RIPK1	-1.44562070848151	2.07340607331953	-15.4077521101933	8.15356138456744e-06	0.000205300878695499	4.34412158458643
DNAJB2	DNAJB2	1.44538339949999	3.59259688012342	23.0804837330242	8.66560692942465e-07	7.23448237041335e-05	6.79063869632821
TRIM10	TRIM10	-1.44278489521138	1.14917324141326	-8.56805307738747	0.000195615922583503	0.00141383273948884	0.732470765487696
FZD10	FZD10	1.44265483147145	3.05653798404827	10.7682868469318	5.76961941932857e-05	0.000637672116419822	2.13042603237415
IGSF8	IGSF8	1.4376097134931	3.66723026427482	10.1541192019549	7.91598087992207e-05	0.000781571178877639	1.76903768577828
FAM72D	FAM72D	1.43724398078457	2.74515948041468	17.715821812013	3.76997415504352e-06	0.000137705490941287	5.20046800993269
UFSP1	UFSP1	-1.43557177411491	1.66443608886582	-12.739408993726	2.31536089889416e-05	0.00036268792696043	3.16907778603202
HES7	HES7	1.43300403153783	4.62305548233015	14.8387411589391	1.00312849421207e-05	0.000233123627663463	4.11210303113156
LENG9	LENG9	-1.42821256017758	2.06309312387873	-22.9784974331453	8.88217266601326e-07	7.32367417966465e-05	6.76451616665102
MALL	MALL	1.42593606817518	0.786454048779128	38.8006629428807	4.7420810746993e-08	2.49204008993311e-05	9.65631204295783
CYP26B1	CYP26B1	1.42589645166666	1.29112994004645	18.2844098282123	3.16451684620914e-06	0.000124826014386424	5.39300333521587
RELT	RELT	1.42110497862056	2.75416695731582	15.2896016956405	8.50690985736874e-06	0.000211581783948693	4.29668875327868
ID2	ID2	1.42100935138003	3.33850834325738	11.1233477032408	4.8415779757681e-05	0.000579471500957384	2.3304974841093
AFAP1L1	AFAP1L1	1.42022891907895	2.4298426179614	14.3806079046901	1.19195560151013e-05	0.000257535128702938	3.91848120923884
LMTK2	LMTK2	-1.41941405613351	3.92489354904731	-17.3283476566861	4.26107198737295e-06	0.000144619007804777	5.06536858969009
DZIP3	DZIP3	-1.41933273194913	1.6677734632565	-10.1576666058678	7.9011408836058e-05	0.000780919268030417	1.77118366134588
ELK3	ELK3	1.41880152661539	2.71009231494094	12.6374370600593	2.41922273809417e-05	0.000373256093470946	3.11935236346524
S100A13	S100A13	1.41857356677396	2.00112626046288	16.0845330734233	6.43214392237555e-06	0.000183192406712273	4.60866331797041
TRIM31	TRIM31	-1.41710200871458	1.20726278159097	-11.6137026620155	3.83198195081868e-05	0.000495058032995933	2.59691119434698
KRT15	KRT15	1.41450814313684	1.02779060024814	15.7333438148541	7.26553617417369e-06	0.000194190902725262	4.47288562282011
FAM72B	FAM72B	1.40227499301213	3.44253021953482	16.7062854043192	5.21617321200376e-06	0.000159913479763181	4.84150745882386
AKIRIN2	AKIRIN2	1.40144251807716	4.65626678254222	24.1944224564475	6.66264662817052e-07	6.84750191320335e-05	7.06735783126116
ZBED3	ZBED3	-1.40028230175753	2.35632719933129	-24.3934032764691	6.36504128863105e-07	6.84750191320335e-05	7.11518820136914
GIPR	GIPR	1.39878656534658	1.63428988281958	18.4498160350848	3.01037257180597e-06	0.000121994974047988	5.44778479023849
SLC30A6	SLC30A6	-1.398611004262	2.60772012038906	-6.43188520584358	0.000860764826392563	0.00394561614709095	-0.967938453203806
SERTAD1	SERTAD1	1.39610194171333	3.09150082565783	16.1796136677796	6.22618102481318e-06	0.000179523389513684	4.64488446390387
MT-ND3	MT-ND3	-1.39563835227028	8.87977970798786	-13.6604695070393	1.58026170763793e-05	0.000299349342780576	3.60093234785245
BIK	BIK	1.39545075243721	3.4203900623881	15.5761600020878	7.67924877232474e-06	0.000198623146988416	4.41107609891285
GOPC	GOPC	-1.39248240603672	3.3579610150903	-6.83911693111755	0.000630573971569366	0.00314919698676779	-0.611026259942521
NMI	NMI	-1.39143088843728	1.69976685319071	-13.8583255939476	1.46042808603484e-05	0.000287340989729391	3.68985156463166
C21orf58	C21orf58	-1.38937722077362	1.93083132572344	-13.2967323803971	1.83205427661509e-05	0.000318527174176482	3.43399948993371
SPOCD1	SPOCD1	1.38887890600322	0.833517944228043	22.8678812296066	9.12429876951015e-07	7.43219756270449e-05	6.73602855394073
DARS2	DARS2	-1.38702380043667	4.04658169830113	-16.7511871111933	5.13933618146406e-06	0.000158870826816377	4.85796367183624
TMEM52	TMEM52	1.38683431827509	1.99330667306985	10.8626441720206	5.50407432377899e-05	0.000619674324869962	2.18420469064432
MFAP5	MFAP5	-1.38653964957626	2.60971865633266	-9.50574481224515	0.000112712622994401	0.00098192585091005	1.36456429418072
EPHA2	EPHA2	1.38363186141957	5.56491257424808	23.5728039575544	7.70361845548983e-07	7.00890201796629e-05	6.91485201888318
ZNF804A	ZNF804A	-1.38131176164041	1.15219039724496	-10.5084752105519	6.58195706182029e-05	0.000695825194640586	1.97999286343118
ITGB5	ITGB5	1.37847804262064	4.61077949000819	17.6770133115136	3.81604732941977e-06	0.000138461813706423	5.18708190988924
PLEKHH3	PLEKHH3	1.37826701801308	3.54542200103601	12.6929805031917	2.361987902219e-05	0.000366996456660055	3.14648687729999
INHBA	INHBA	1.37791963140178	0.82148309911198	7.86283760214318	0.00030700597429014	0.0019332950626829	0.215162387313697
HS6ST3	HS6ST3	-1.37757861224905	0.967271059475345	-20.0816681231737	1.88045334171902e-06	0.000101307923676898	5.96075013740081
GNG4	GNG4	1.37747109853249	2.57718604583856	13.8153650314961	1.48551477179944e-05	0.000289479918030917	3.67065486028677
RTN2	RTN2	1.37535529615707	1.98477292660572	13.710248828358	1.54905944522464e-05	0.000295500495407549	3.62342664609576
ROBO1	ROBO1	-1.37511633710762	2.36093239611517	-10.7436115236713	5.84151658936226e-05	0.000642566824829848	2.11628817684171
PLS1	PLS1	-1.37454394743336	1.81991636693545	-8.07893242424718	0.000266443101193914	0.00174252290708553	0.377835394075166
MT-ATP8	MT-ATP8	-1.37409137598984	2.64994094544092	-2.29270771217425	0.0645984333795865	0.118831648395082	-5.78939581116117
SV2B	SV2B	-1.37189152756577	0.741288510089358	-37.7814225423846	5.50535624876831e-08	2.69810401030529e-05	9.52176933028004
TYSND1	TYSND1	-1.37169259130946	3.63657971288799	-24.4943646212253	6.22003113420114e-07	6.84750191320335e-05	7.13927818422234
FASTKD3	FASTKD3	-1.37137571536363	3.46210313929446	-5.90439713705725	0.0013194470699957	0.00542647911602646	-1.45722427609219
ANXA9	ANXA9	-1.37088259198148	3.00590874556116	-10.2582342608527	7.49366033649125e-05	0.00075450692547453	1.83173025912008
EIF4EBP2	EIF4EBP2	-1.36783474398699	3.85676525418814	-12.6986052129014	2.35628092165801e-05	0.000366980616584422	3.14922810075894
CXCL10	CXCL10	-1.36750555430461	0.683752777152307	-11.8934215423739	3.36712735024557e-05	0.000456681457922343	2.74402458909776
VASN	VASN	1.36746655775165	4.79460807666501	10.808790834245	5.65383458605982e-05	0.000629143574053966	2.15356609484819
H1FX	H1FX	1.36550323722687	5.2959238597814	10.9144059560218	5.36448903130284e-05	0.000613124796291184	2.21351667744575
TINAGL1	TINAGL1	1.36521137056632	3.17745440396172	11.9480886240111	3.2841821503247e-05	0.000450054642971355	2.77237976808284
ZNF239	ZNF239	-1.36373515646363	2.53521745700279	-9.43035949509549	0.000117604648474704	0.00100578878401212	1.31589175482871
BRCC3	BRCC3	-1.36372064277757	3.63007897936627	-6.59230749261888	0.000760055943116515	0.00360048600445221	-0.8252635180277
ZNF697	ZNF697	1.36259764621145	2.10081281736522	30.0131356301454	1.99843560519185e-07	4.16416986859722e-05	8.29617980900072
SH3BGRL3	SH3BGRL3	1.36133580540164	5.67337704655466	18.9873911410663	2.56696058046531e-06	0.000113293910001391	5.62215958583501
TOR4A	TOR4A	1.36098846254273	5.11472199230542	14.250791877663	1.2528499156577e-05	0.000264038524915649	3.8624589139559
PPARG	PPARG	1.35988527143468	2.78061926994873	16.1126600637439	6.37039305312721e-06	0.000182390286869061	4.61940194290102
IFIT5	IFIT5	-1.35931499629058	2.57087375130877	-6.90911342571788	0.000598640515337728	0.00304288693771199	-0.551395593660599
FAIM	FAIM	-1.35873229659427	2.29071731764624	-12.511672877442	2.55493433346187e-05	0.000386309906847648	3.05747165730715
PSMB9	PSMB9	-1.35739091112693	0.921183690926709	-11.8310035474676	3.46485197410041e-05	0.000462671340246473	2.71149242825089
DAB2	DAB2	-1.35499988168621	3.63242276241512	-11.5737999859586	3.90425239054987e-05	0.000501610218410472	2.57564367471697
VEGFA	VEGFA	1.35411142181867	3.27199995045774	22.4893009433599	1.00137974922578e-06	7.68343583546633e-05	6.63729335600051
RAB11FIP5	RAB11FIP5	1.35365092769759	3.90314246294917	12.9628671102485	2.10549931599309e-05	0.000341873883551004	3.27666837810134
MMACHC	MMACHC	-1.35298864654101	2.33262944770386	-26.8943536056661	3.69078730720112e-07	5.33013017587861e-05	7.67874639974011
APOL1	APOL1	-1.35191583149409	1.96656317246871	-15.1999222723052	8.78714775133561e-06	0.000216240821777958	4.26042933439588
YPEL5	YPEL5	1.35185886610885	3.82191103595963	15.5201887935957	7.83320269218347e-06	0.000199391726653689	4.38890805500459
HK1	HK1	1.35037115168377	5.60156330114095	18.2423463154838	3.20518384636077e-06	0.00012554864472842	5.37898541947752
CEBPG	CEBPG	1.34810197379376	4.3612887393786	16.2211620271728	6.1386173880597e-06	0.000177627381649877	4.66064157005269
RPL22L1	RPL22L1	1.34809273543564	3.98410687082883	15.153665759246	8.93592508433574e-06	0.000217672755320486	4.24163935091015
CXCR4	CXCR4	1.3476477152125	3.13184527225428	32.7705027055443	1.22187702148912e-07	3.53640406476392e-05	8.77638690691836
YOD1	YOD1	1.34761277044845	3.85085596826483	6.51813060046453	0.000804822877498862	0.00375146480610414	-0.890892273093741
C9orf172	C9orf172	-1.3472055051544	2.53162110754878	-14.9841337651126	9.50707848875053e-06	0.000226101920671876	4.17225848931088
PRDX3	PRDX3	-1.34674698255028	5.46465208550551	-17.5709263506959	3.94540894769919e-06	0.000139727515580364	5.15032614557835
TRIM15	TRIM15	-1.34666279397812	2.21583869476607	-8.56465067835138	0.000196026314289483	0.00141554285730938	0.730066173969302
GPC4	GPC4	-1.34659419284684	1.04064286932678	-21.3695961123107	1.33078990813231e-06	8.50192093858173e-05	6.33355522368264
RIPK4	RIPK4	1.34627683669353	1.14506710760019	9.39180102234246	0.000120202527672767	0.00102140525395468	1.29085829475032
ABCD3	ABCD3	-1.34600288359577	3.5388544344201	-8.94981703926937	0.000155326285936981	0.001216548328942	0.997012205627678
SEMA4B	SEMA4B	1.34482085394845	4.12809010151786	13.2037809089767	1.90376618553011e-05	0.000325146815737281	3.39059982251482
PSD3	PSD3	1.34157632372422	1.8018465870683	7.99926425748768	0.000280625310717519	0.00180912819030435	0.318304712572839
HEATR5A	HEATR5A	-1.3412549868409	1.6339417157235	-14.6693435091464	1.06854242502634e-05	0.000243804266752159	4.04123954412118
SETMAR	SETMAR	-1.33525834144685	1.79226641879489	-8.18438555132546	0.00024893484066946	0.00166272959792791	0.455854341635391
PDE3B	PDE3B	-1.33521036131223	1.30084777805578	-17.0010610813198	4.73525522728089e-06	0.000152756520609174	4.94868575525891
DEDD2	DEDD2	1.33341006683539	3.87077455788502	9.84342591432475	9.35195850103718e-05	0.000869097295723883	1.57831042337643
THEM4	THEM4	-1.33319932865357	3.24483157429356	-13.6390319249148	1.59392580222161e-05	0.00029943590425135	3.59121945220425
LIF	LIF	1.33279081775435	3.16681090729904	13.8586591114508	1.46023528294742e-05	0.000287340989729391	3.69000035775345
DFNB31	DFNB31	1.33186490838439	4.31673288698886	14.0373159858861	1.36111587678383e-05	0.000277174234358567	3.76918413081624
UTP20	UTP20	-1.33107618012761	3.27829281525927	-8.69505765673177	0.000180989887968166	0.00134450810072476	0.821627409980932
TIGD2	TIGD2	-1.32882311674418	2.37929144790335	-7.43069802413043	0.000411790274357984	0.00236543775592399	-0.121953971182793
PPP2R2B	PPP2R2B	-1.32535214178712	1.3610878953112	-18.4560434699011	3.00474371835428e-06	0.000121994974047988	5.44983672517958
CAPG	CAPG	1.324886116578	5.65343590227944	12.2529534981891	2.86322212333634e-05	0.000415438735636003	2.92820668740498
MMP7	MMP7	-1.32460263590948	0.965967376241146	-14.2903509229697	1.23391466144824e-05	0.000261888684595773	3.87958606850167
ETV4	ETV4	1.32439442125858	4.07185729076228	10.9102656825084	5.37550036239132e-05	0.000613680983908319	2.21117700085252
ALPL	ALPL	-1.32383641424128	6.88810421806708	-13.9430471827757	1.41239698684853e-05	0.000282323427150299	3.7275317181978
ERAP1	ERAP1	-1.32329444530718	1.55960095861781	-15.2230102994742	8.71397743297054e-06	0.000214764608714861	4.2697856652205
HMGA2	HMGA2	1.32176921789278	1.47237955727884	11.0988737645399	4.89963855095828e-05	0.000583053408573128	2.3169049215241
CTSL	CTSL	1.3215588878669	5.88574809333167	16.7339554939272	5.16866513698849e-06	0.000159474855580832	4.85165397432231
ZNF302	ZNF302	-1.32058306025903	2.80461751426699	-5.6601661272616	0.00162411999537264	0.00633434015911316	-1.69484367924991
ZFAND2B	ZFAND2B	1.31912767217606	2.73507916580011	10.2922549564018	7.36141576921775e-05	0.000748127412952753	1.85208602663797
OLFML2B	OLFML2B	-1.31718014431191	1.5531012633156	-20.4507866842312	1.69937109116625e-06	9.54636360213426e-05	6.07031265888661
TRIB3	TRIB3	1.31585081762671	4.19886440325806	24.4609138136192	6.26764162429703e-07	6.84750191320335e-05	7.13130986368196
PIK3C2B	PIK3C2B	-1.31410873853477	3.73575627388638	-20.7255224531862	1.57782370259147e-06	9.32419482769787e-05	6.15041628239541
RP9	RP9	1.31390398844237	3.35545738717165	12.9465564145413	2.1200408940584e-05	0.000342295205204215	3.26887815341651
THSD4	THSD4	1.31263552850583	1.01801692055351	27.7903383151771	3.07309782832492e-07	4.95681551695458e-05	7.86508430200081
MICAL2	MICAL2	1.3119722959443	2.07433592588452	15.4144791115984	8.13396715026471e-06	0.000205124549295607	4.34681074720712
ROCK2	ROCK2	-1.31157242279892	3.64551157398413	-5.54633835016878	0.00179335245178219	0.0068077058608369	-1.80811255251244
FZD6	FZD6	-1.3102987878831	3.40420245693025	-6.8285822824281	0.000635549197047751	0.00316434351134013	-0.620043351799566
NPR1	NPR1	-1.30919595087219	3.10127454913727	-16.1682387960873	6.25040892973499e-06	0.000179903554548256	4.64056308617753
ABHD17C	ABHD17C	1.30906144412116	2.84405677814066	29.6633469333608	2.13389585733979e-07	4.17413857801716e-05	8.23111389828192
VIM	VIM	1.30738025561404	6.07025944081167	13.9862783194253	1.38860331976808e-05	0.000279918868288773	3.7466688993584
DSEL	DSEL	-1.30449181991227	1.85082161338515	-12.1632631974775	2.98013275118974e-05	0.000424165068404726	2.88276319144664
HIST3H2A	HIST3H2A	1.30332555190028	2.13599921824031	4.99146954200169	0.00297275317549501	0.00999569081155608	-2.38441011212264
TMEM177	TMEM177	-1.30304755762275	3.10596628219044	-11.3991210563055	4.24002832598067e-05	0.000532159487354015	2.48169523116301
EEPD1	EEPD1	1.30211558532435	2.24930269121148	21.015209073538	1.46057568038657e-06	8.97808285521258e-05	6.23358075539516
LCMT2	LCMT2	-1.30095895918946	1.12983369521852	-19.1742096524746	2.4311741167837e-06	0.000112320784771942	5.68148271437157
TGFB1	TGFB1	1.29847479937974	6.07186216938826	12.2220119985782	2.9029363144677e-05	0.000417771515008775	2.91256673632082
SAMHD1	SAMHD1	-1.29820638949804	2.61109491000465	-17.3420407003404	4.24248157953357e-06	0.000144367869201326	5.07019843818072
FAM83A	FAM83A	1.29748113497968	2.45294799783689	10.8031062130519	5.66991947767572e-05	0.000630502786421946	2.15032345292929
TMEM255B	TMEM255B	1.29709960842561	0.731652224949983	30.9944886093579	1.66916294543099e-07	3.9873234428802e-05	8.47355994277189
NEURL3	NEURL3	1.2967752764449	0.950511549360146	8.02415070356764	0.000276102736329215	0.00178673488109129	0.336955626607141
SLC16A13	SLC16A13	-1.29642900470895	1.06329613290103	-10.2778791448261	7.41696133507333e-05	0.000750632325563691	1.8434922198957
OAF	OAF	1.29505219067916	3.00528800267289	13.1559478921213	1.94195007658505e-05	0.000326821370843461	3.36814614087899
PCK2	PCK2	1.29446274304109	2.47422245445021	12.4752425667601	2.59589984353738e-05	0.000390487574802101	3.03943103710329
TCP11L1	TCP11L1	-1.29410411423029	3.61112589508762	-18.0510165212518	3.39809115553094e-06	0.000129644737739472	5.31477379680082
GALNT12	GALNT12	1.29405211740179	0.961532262199731	15.6985133747922	7.35490684153685e-06	0.000194511018434216	4.45924542897726
ATF4	ATF4	1.29376579790081	6.87177340614384	13.574787031756	1.63571266034035e-05	0.000302896978126497	3.56201840097246
PON2	PON2	-1.29367355748776	4.63107101582181	-11.0015217192685	5.13880887886562e-05	0.000599106039214279	2.26254965940599
MTMR11	MTMR11	1.29312409806227	2.514180379528	11.752516156687	3.59249155266417e-05	0.000472740548339677	2.67034558602019
AMPD3	AMPD3	1.2916456709469	1.22196851772027	12.721055610552	2.33366260514131e-05	0.000364154190616446	3.16015733556239
GEN1	GEN1	-1.28891423345453	1.52062001483246	-7.81004474807455	0.000317981736575809	0.00198172933074082	0.174836251662907
AKAP12	AKAP12	1.28888573525115	3.74587796013444	6.62721818287077	0.000739989308683081	0.00353420282256115	-0.794577081134602
EIF2AK2	EIF2AK2	-1.28821381511332	3.17065320485667	-12.5174946300276	2.54845829050483e-05	0.000386204037308039	3.06034980552313
RRAS	RRAS	1.28771100961965	4.48537098709572	13.1620306955221	1.93704480891216e-05	0.000326704970539121	3.37100607579456
VAV3	VAV3	-1.28735033170023	1.03887945905969	-18.375710195672	3.07831563826204e-06	0.000122913823683644	5.42330838508842
TNC	TNC	1.28710219134603	0.674258692703071	25.6508553270755	4.80791260834577e-07	5.97906139714206e-05	7.40694274010163
CD44	CD44	1.28667998231543	5.08179636934458	33.9403767918882	1.00394492777227e-07	3.47984400390171e-05	8.96401618156625
ZIC2	ZIC2	1.28314101542593	2.96787609016982	34.0400061199731	9.87595900282346e-08	3.47984400390171e-05	8.97958536619208
POLR1A	POLR1A	-1.27988949247843	3.38224990852202	-28.2596518821167	2.79844664105342e-07	4.65198920708176e-05	7.9596943539662
AC012363.2	AC012363.2	1.27739062084164	0.638695310420819	2.10963580734654	0.0824916069417844	0.145582360382256	-6.04374871750463
SOGA1	SOGA1	-1.27687023602478	3.18614481730569	-20.6020321795535	1.6311479828005e-06	9.36559559192869e-05	6.11456082749901
TDG	TDG	-1.27665687239875	3.84240284120578	-6.63713709901367	0.000734400372821642	0.00351782313250143	-0.785881683854599
XRCC2	XRCC2	-1.27637951638309	3.5225937876285	-7.95542897192893	0.000288802964800016	0.0018450545488459	0.28533045378899
FHL2	FHL2	1.27636483818378	4.39663494372121	15.5804596920289	7.66756973472774e-06	0.000198623146988416	4.41277557915818
BICC1	BICC1	-1.27550001633082	3.94927778247923	-7.46534362598633	0.000401997653440849	0.00233016677960676	-0.0943238425046555
FBXO32	FBXO32	1.27537845525216	1.24491601079979	23.1019201541387	8.62088051082257e-07	7.23448237041335e-05	6.79611208141905
DHRS3	DHRS3	1.27530652784269	3.42251671638433	17.0930046360678	4.59604685183828e-06	0.000149749002764703	4.98170789529134
ETS2	ETS2	1.2752515080745	4.56429048130685	13.8761886293265	1.45014355235676e-05	0.000286355013472047	3.69781571603936
DLG4	DLG4	1.27491567241985	2.37978264153946	24.0727421783997	6.85270340371195e-07	6.84750191320335e-05	7.03787589236551
TCAIM	TCAIM	-1.2749060502073	2.5268627607012	-11.8434813724605	3.44505310710505e-05	0.000462301154595127	2.71800927743263
IDE	IDE	-1.27467411636644	3.52113507415298	-10.145089197683	7.95390378994821e-05	0.000783416243301369	1.76357187564817
CLK3	CLK3	1.27448801195981	2.44855041819033	17.0260676602929	4.69690908209862e-06	0.000151949543428051	4.95768601816069
FAM179A	FAM179A	-1.27373193522238	1.00349024311089	-29.7596559669513	2.09554906888641e-07	4.17413857801716e-05	8.2491278537761
COL12A1	COL12A1	-1.27276317708293	4.12929685432383	-10.1568427202992	7.90458457419531e-05	0.000780919268030417	1.77068532062382
HAS3	HAS3	1.27214581756015	1.14417784853061	14.5801561586718	1.10498979570363e-05	0.000247713800783115	4.0035889968039
NDE1	NDE1	1.2716621407853	3.24026004078695	18.2481077091237	3.19957758820855e-06	0.00012554864472842	5.38090753125445
SPHK1	SPHK1	1.27128410332322	4.5170666636498	12.9321472991494	2.13298520031478e-05	0.000343364248007195	3.2619879629449
FAM127C	FAM127C	-1.27065733073233	3.54943164091183	-17.6124169197764	3.89421134191199e-06	0.000139124116164667	5.16472992022947
CALD1	CALD1	-1.26820183677234	4.95255081623666	-10.5904248007049	6.31206896955295e-05	0.000676067821058429	2.02782062766883
HIST1H2BO	HIST1H2BO	1.26731252518196	2.60455773046032	4.72858427709837	0.00382909760520219	0.0122026269730729	-2.67211143345808
KLF7	KLF7	1.26696091556174	1.85241072582788	13.4685344258611	1.70767766264839e-05	0.000309391722284135	3.51341473241142
MOCS3	MOCS3	-1.26581657254359	1.76688767108985	-9.31550147150093	0.000125543433836431	0.00104722379960537	1.2410434584181
SLC39A10	SLC39A10	-1.26566567984345	3.68946496826134	-7.00122083777868	0.00055943569699328	0.00291920786025545	-0.473668866636074
SFXN2	SFXN2	-1.26504140468265	1.21745998835275	-23.5506211601528	7.74416771980806e-07	7.00890201796629e-05	6.90932156036521
ITGA3	ITGA3	1.26409104681166	4.27779434463216	14.9003974335227	9.80494569116257e-06	0.000231832177437924	4.1376874485879
TNFRSF12A	TNFRSF12A	1.2640152699634	6.40815854632969	13.7611631367083	1.51789075446034e-05	0.000292985287688548	3.64634806281612
ENPP1	ENPP1	-1.26379684939836	1.70366886309474	-10.8399263336306	5.56667685468588e-05	0.000624113472297013	2.17129765920626
MCL1	MCL1	1.26341811759724	7.24889619753914	20.9144648284044	1.5001502792139e-06	9.11901052189314e-05	6.20480776433844
UBC	UBC	1.26302146330452	7.59760281710454	16.1839277837745	6.21702103525788e-06	0.000179523389513684	4.64652257782631
KLHL24	KLHL24	1.26260256516949	2.64804816761262	8.82563097537277	0.000167265173383864	0.00128200424354542	0.912085799275394
NFIL3	NFIL3	1.26229326899372	4.88291213428452	15.5235606365399	7.82382615918933e-06	0.000199391726653689	4.39024588665998
ZNF708	ZNF708	-1.26196774610888	1.29535288996812	-16.1300527996179	6.33255687153479e-06	0.000181626204215094	4.62603239271519
ZNF184	ZNF184	1.26188832560971	2.65339055672075	11.0653660694859	4.98045771830354e-05	0.000588799975971574	2.29824824860584
KCNJ16	KCNJ16	-1.26066928172778	0.635249887236646	-21.9955843290732	1.13317936805273e-06	7.87435754665419e-05	6.50557503359384
C5orf42	C5orf42	-1.26023165395706	2.12296788166933	-9.82745896626762	9.43363167004555e-05	0.000874107208797326	1.56835771768117
RSRC2	RSRC2	1.25906927698818	4.18922361390358	11.0311753876605	5.06453781224576e-05	0.000594854978365506	2.27915520810536
WNT5A	WNT5A	-1.25860786870873	2.6644414866325	-14.1690354140463	1.29307479257297e-05	0.000268350082112182	3.82690709328399
CHIC2	CHIC2	1.25856624950655	2.80084927389793	10.6515429190642	6.11919683744784e-05	0.000663700637009739	2.06326234556084
PUDP	PUDP	-1.25847031881997	2.16743909953491	-12.2409680448203	2.87852972638352e-05	0.000416096963376343	2.92215305374583
LIFR	LIFR	-1.25840724767248	4.54993336612598	-6.34213917676057	0.000923815056400286	0.00415767326676546	-1.04896947737288
ARL8A	ARL8A	1.25776655871185	3.46549154048857	13.7799287495794	1.50658881786004e-05	0.000292377174729277	3.65477450467373
AGMAT	AGMAT	-1.25761991860654	3.41264555772858	-10.9030025513912	5.3948811240283e-05	0.000614316233964346	2.20707053585073
TMEM97	TMEM97	-1.25697324989914	4.44444934433376	-15.370402317148	8.26336638483049e-06	0.000207424501964982	4.32916835648652
IL18	IL18	-1.25550529305336	3.8686056403065	-17.6026765607119	3.90616006578198e-06	0.000139245631579112	5.16135178825042
SYNE2	SYNE2	-1.25485559846108	2.12565709963005	-8.75877133349245	0.000174135073080026	0.00131392033788521	0.865917603852308
BMP6	BMP6	1.25472714155867	4.52453438794786	18.2152273682043	3.23172812369659e-06	0.00012561097570952	5.36992907281623
MFGE8	MFGE8	1.25438751473533	1.18531747882711	32.5984014330964	1.25844065575168e-07	3.53640406476392e-05	8.74801548780803
CDH13	CDH13	1.25429229602376	1.87702992321495	14.5042590485389	1.13715937978928e-05	0.000251135447438078	3.97136108205156
STARD7	STARD7	-1.25424302471854	5.1592889318956	-22.1983598016114	1.07671770641734e-06	7.79591473566443e-05	6.56008562559216
THAP3	THAP3	1.25411516149394	2.25106534718208	23.5972574069849	7.65920757975948e-07	7.00890201796629e-05	6.92094142766652
FEM1C	FEM1C	1.25352505532978	3.45487787603351	8.63322688283533	0.000187944911099891	0.00137397026452835	0.778368320908166
PEAR1	PEAR1	1.25243202985251	2.21907056431791	19.3259777778867	2.32704921863755e-06	0.000110271418686166	5.72920480274498
PARVA	PARVA	-1.25210109637897	3.20827045970287	-19.6415103504448	2.1268810087385e-06	0.000105960301264094	5.82709717355409
CPA4	CPA4	-1.25190631973806	2.42756534394238	-11.4503385034996	4.13818841162551e-05	0.000524224163404286	2.50938585116624
KCTD20	KCTD20	-1.25167883381497	4.60644576971901	-14.1934590364085	1.28090146432396e-05	0.00026718522093856	3.83754971508934
LGALS1	LGALS1	1.25086832434321	7.93441515827885	19.6760414602285	2.10622856351223e-06	0.000105960301264094	5.83770342483909
PLEKHG5	PLEKHG5	1.25043448852064	1.47477562381801	19.0240127177399	2.53965410582239e-06	0.000113293910001391	5.63383945402984
COL5A3	COL5A3	1.24928130707722	0.919109863690332	19.0559863419779	2.51609214710335e-06	0.000113293910001391	5.64401655965277
SOCS1	SOCS1	1.24926980178457	0.94573001076565	8.95572826720015	0.000154783262887195	0.0012140462858427	1.00102818046945
SLC20A1	SLC20A1	1.24923124413706	4.95666979669885	18.4611183214154	3.00016580739068e-06	0.000121994974047988	5.45150832191155
ATP1A3	ATP1A3	1.24870579826402	1.32808655624662	10.6422495177336	6.14807492906765e-05	0.000665885415127353	2.05788569214314
TMEM37	TMEM37	-1.24803888090959	2.06291004098893	-9.68764015585376	0.000101855975218918	0.000920830017919752	1.48055742232647
SH2B3	SH2B3	1.24629046032689	2.21552681653165	33.2780978360396	1.12109982912639e-07	3.53640406476392e-05	8.85890208022458
KCNK15	KCNK15	-1.2461673854041	2.46219690617341	-13.0392779912948	2.03891438096152e-05	0.000336590140601578	3.31303289310302
TGS1	TGS1	-1.24587001322047	3.48475271026704	-6.50432985552899	0.000813484948488688	0.003778866066675	-0.903167242381241
GPER1	GPER1	-1.2441124798923	2.10508886548174	-13.5507829687719	1.6516545086877e-05	0.000304641075667145	3.55107190149331
SLC43A1	SLC43A1	1.24391929522281	1.99075888108355	10.3545439839848	7.12629468533569e-05	0.00072975428862003	1.88919193166524
METTL7B	METTL7B	-1.24365517683993	1.93291730927549	-13.301268267308	1.82863671148983e-05	0.000318272656697446	3.43610948868741
ETNPPL	ETNPPL	-1.24316813742746	0.706400774994042	-10.2793071077872	7.41142206501641e-05	0.000750632325563691	1.8443463571483
EIF1B	EIF1B	1.24121747456582	4.0460308562648	18.5186453346677	2.94884088161252e-06	0.000121075652826864	5.4704217837702
SAMD9L	SAMD9L	-1.2406670703555	1.22058236771948	-14.6330740902569	1.08319145368919e-05	0.000245116908740783	4.02595699171119
LPCAT4	LPCAT4	1.24005996522967	3.82427158793687	17.1522524462231	4.50888814609345e-06	0.000148291614078984	5.00288600090806
TSC22D1	TSC22D1	1.23958996064506	4.87000132183672	21.7753707280494	1.19848509139233e-06	8.04984321542376e-05	6.44571279289356
ARHGAP33	ARHGAP33	1.23902385713843	1.63642232414974	32.404754843342	1.3011321374392e-07	3.53640406476392e-05	8.71584936456825
DCAF6	DCAF6	-1.23820188232784	3.16530822891902	-12.2252261303427	2.89878097986589e-05	0.000417771515008775	2.91419319773496
RAPGEF3	RAPGEF3	1.2375059534147	0.81262548190106	19.1000174498286	2.48406400906845e-06	0.000113293910001391	5.65800055119464
SLC3A2	SLC3A2	1.23683540915959	6.16026786480201	14.8851049922152	9.86052001606892e-06	0.000232112513943437	4.13135207765428
OMA1	OMA1	-1.23675634349298	1.38698614403948	-11.7343266510226	3.6228534616267e-05	0.000474541092341414	2.66077142716606
INHBE	INHBE	1.23669511743823	2.47803814533554	7.2298947998641	0.000474324808492637	0.00260702613196813	-0.284247873495508
CSTF3	CSTF3	-1.2366662619643	3.88422085766312	-9.06051137783101	0.000145515778931682	0.00116205762479217	1.07182150762147
WDR5B	WDR5B	-1.23665264620556	1.977948861894	-10.8410321602833	5.56361034588341e-05	0.000624113472297013	2.17192652810587
KRT17	KRT17	1.23631359640582	7.74146757069669	9.34332605995871	0.000123564237283557	0.00104353809724542	1.25925280629245
HGSNAT	HGSNAT	-1.23514176659057	1.7732379289743	-16.6488908549714	5.31636200294356e-06	0.000161583681697674	4.82040365322909
FBLIM1	FBLIM1	1.23510521062609	2.70428412878332	22.4856530377134	1.00228520321105e-06	7.68343583546633e-05	6.63633252829698
VIT	VIT	-1.23480400234423	0.634623630559879	-12.2318384562123	2.89025425186598e-05	0.00041705165648493	2.9175379347093
JMJD6	JMJD6	1.2328955545344	3.46011958822235	15.9887671866936	6.64772746801368e-06	0.000185817027674966	4.5719510987413
VCPKMT	VCPKMT	1.23139440625309	2.75097675673012	17.729616357098	3.75375504593894e-06	0.000137421176299756	5.20521844435648
44623	44623	1.23019956373822	1.01891135371563	14.7528813781139	1.03567750781048e-05	0.000238645293914293	4.07629098569278
TNS2	TNS2	-1.22988069921086	1.81836439823367	-16.6840752589205	5.25467825708892e-06	0.000160607811418828	4.833350065372
HPCAL4	HPCAL4	1.22965159199871	0.644548467060249	19.8701239567449	1.99444287301989e-06	0.000103806609726412	5.89693034569797
MPP7	MPP7	-1.22957786582722	2.75853753660329	-11.2068737985359	4.64940273007642e-05	0.000563148103164869	2.37667095857616
SPTLC3	SPTLC3	-1.2295464531384	1.02531588773991	-19.9314922006478	1.96055835538742e-06	0.000102914355865772	5.91552266049563
CHAC2	CHAC2	-1.22858007937282	4.04874425566405	-14.4583557599408	1.15714924826751e-05	0.000254070550459144	3.95178478321114
HBEGF	HBEGF	1.22674379549827	2.65659313729196	13.8971760357434	1.43816855930148e-05	0.000285026812646963	3.70715950213886
ZNF253	ZNF253	-1.22660381248401	1.25575045768521	-10.2922605199851	7.36139436691224e-05	0.000748127412952753	1.8520893503379
FOXC2	FOXC2	1.22577743465086	3.42803747684382	9.88863885407756	9.12513414600537e-05	0.000853894233383905	1.60641185221611
GPCPD1	GPCPD1	1.22572603965746	2.46299501389637	6.4781780536506	0.000830197071723187	0.00384334768270601	-0.926483770214493
NR2F1	NR2F1	-1.22271325580362	2.76788033968492	-9.9713325176119	8.72669961313359e-05	0.000829927982472617	1.65750069090048
LYPD3	LYPD3	1.2219924985209	3.81519679751769	12.1130585577485	3.04801398617108e-05	0.000429439509932289	2.85718140612159
FOXL1	FOXL1	1.22119075615418	3.67656086364291	15.22643506856	8.70318472343788e-06	0.000214764608714861	4.27117227701962
LACTB2	LACTB2	-1.22034596062293	2.51565922148425	-7.44260847785452	0.000408392812269886	0.00235259098468483	-0.112443132529155
C1GALT1C1	C1GALT1C1	-1.21977732848172	3.32892044756422	-15.9864270340079	6.65310079442939e-06	0.000185817027674966	4.57105108207571
SYNPO	SYNPO	-1.21973188723081	2.97019219464274	-22.9696969065889	8.90115700431896e-07	7.32367417966465e-05	6.76225562692146
STX11	STX11	1.21906374512515	1.31712454700604	13.2147351269894	1.89514605271024e-05	0.000324304877570404	3.39573040139168
COL9A2	COL9A2	-1.21888063968213	0.859329510735772	-12.9070146643163	2.15578537633896e-05	0.000345328412644425	3.24995154092061
MAP1LC3B	MAP1LC3B	1.21879224318725	3.88221918795974	27.6273922819502	3.17579235384252e-07	5.02299351810179e-05	7.83176229343634
CD24	CD24	-1.21839236887184	4.93037980922404	-13.4718394033256	1.70538393024429e-05	0.000309380953314139	3.51493239006237
TMEM102	TMEM102	-1.21803977204554	2.57829575862373	-8.68055845898719	0.000182593492846062	0.00135149050066116	0.811507908225966
ZNF469	ZNF469	-1.21794420722266	1.00388154598867	-17.1660023169464	4.48893940656524e-06	0.000148035044276021	5.00778961965718
PIGW	PIGW	-1.2149495778108	2.99072728185945	-7.25229349867762	0.000466827980377136	0.00258149851606379	-0.265960421027575
FOXRED2	FOXRED2	-1.21454614763797	3.54877105322362	-23.7038489398114	7.46910572344747e-07	6.98918991800792e-05	6.94739763752174
CRABP2	CRABP2	1.2116470294933	4.79167037181621	7.88836119273877	0.00030185806363877	0.00191047774465392	0.234575474786002
CORO6	CORO6	1.21109342541289	2.393866973273	10.2833124555546	7.39591055825941e-05	0.000750442800923897	1.84674156308261
GH1	GH1	1.21024531671021	0.605122658355105	10.6134206231875	6.238677162697e-05	0.000670744133513366	2.04117841223749
TRMT10C	TRMT10C	-1.20957507931192	4.75757298726184	-7.25864962788961	0.000464725723972067	0.00257500537171401	-0.26077946919068
CD46	CD46	-1.20905222900432	5.35917484087937	-7.45583814430424	0.000404657178960825	0.00234017398028073	-0.101893811620619
SDC2	SDC2	-1.20685327536706	3.41548975533902	-17.7499088282792	3.73004468971447e-06	0.000137169656975482	5.21219927316316
ABCD1	ABCD1	-1.20680795431047	3.68348184480302	-19.1858996915012	2.42296179995858e-06	0.000112320784771942	5.68517345410041
LRG1	LRG1	-1.20627333802752	1.24917753252419	-10.8555666602927	5.52348871695445e-05	0.000621001757680503	2.18018640739029
CYBB	CYBB	-1.20619596952649	0.86054923136355	-13.9836102407416	1.39005809616118e-05	0.000279918868288773	3.74548956885678
B3GALT6	B3GALT6	-1.20615588822239	3.20131948906007	-15.6562583136541	7.46506692883736e-06	0.00019646753689449	4.4426547961074
MFSD2A	MFSD2A	1.20581546155307	1.61583748187347	8.84843177836871	0.000164995044638277	0.00127209383445441	0.927758616238085
NYAP1	NYAP1	1.20484860134931	1.09697234796642	27.5404174519398	3.23225811737004e-07	5.06314586443031e-05	7.81387470524326
LTBP1	LTBP1	-1.20370820901282	3.57517195018141	-20.1525499296316	1.8439845466866e-06	0.000100134507500238	5.98196496469081
FCHO1	FCHO1	1.20362198983425	2.7724404310522	10.4736511505591	6.70071763088492e-05	0.000702002513985506	1.95956153105559
CNNM4	CNNM4	1.20239506600106	3.51042146149942	19.6611227242143	2.11512213958343e-06	0.000105960301264094	5.83312368548154
SCARA3	SCARA3	-1.20141684524634	4.21245068642528	-15.3555386358618	8.30754659672376e-06	0.000207892844250732	4.32320700034009
RIOK3	RIOK3	1.20124998782381	4.36315602045939	6.68906509058861	0.000705927282375034	0.00341558103866103	-0.740526486587633
TUBA1A	TUBA1A	1.20003856304457	4.38743021080268	22.4496927430853	1.0112627041263e-06	7.68343583546633e-05	6.62685113614643
P4HA2	P4HA2	1.2000122947128	3.20321750686566	10.0396482788262	8.41282244262312e-05	0.000812088204796676	1.69940936792577
SPOCK2	SPOCK2	1.19886120430057	2.60170352797134	12.679627059773	2.37560169322192e-05	0.000368198540207686	3.13997417181916
RAPGEF2	RAPGEF2	-1.19572712776738	2.04285430837093	-7.65610800172615	0.000352689454670492	0.00212881211783512	0.0559061850502065
ESRP2	ESRP2	-1.19567716459115	2.96243636343568	-26.8956768754029	3.68977280109319e-07	5.33013017587861e-05	7.67902730269272
RTN4R	RTN4R	1.19555984842184	2.64708423487373	9.71292153586244	0.000100445843318691	0.000912626400286884	1.49651966497733
JPH2	JPH2	-1.19529770658443	2.13847651927888	-30.0210158820173	1.9955024430422e-07	4.16416986859722e-05	8.29763428102722
POLR3B	POLR3B	-1.19444687248908	2.88088081320532	-19.0838859998539	2.4957420575567e-06	0.000113293910001391	5.65288146586889
QSER1	QSER1	-1.19383820298805	4.23242803464306	-6.62318576050905	0.000742275506859469	0.00354408273219449	-0.798115039695735
EVPL	EVPL	1.19346610732687	3.52932253210384	19.2451100639674	2.3818636465687e-06	0.000111824036502163	5.70382881960122
GPR20	GPR20	-1.1925309363535	1.23022751137333	-11.7557534195097	3.58711921638089e-05	0.000472740548339677	2.67204802107936
B3GNT5	B3GNT5	1.19245426815812	1.54096552415795	6.75807509503742	0.000670044793095987	0.00327897258165417	-0.680682849052317
TESC	TESC	-1.19217695065233	2.98384244235351	-10.6915857393529	5.9965702166493e-05	0.000656078746806136	2.08637798110782
ALPK2	ALPK2	-1.1918270753208	0.649207127903857	-17.6512819905753	3.84696023230588e-06	0.000138652276868352	5.1781888661234
PPM1H	PPM1H	-1.19181374089003	2.15882065146892	-24.1108035379507	6.79257659690842e-07	6.84750191320335e-05	7.04711691454069
AP5M1	AP5M1	-1.1911268310178	1.4899522141087	-8.7324491921811	0.000176929641447664	0.00132650867222692	0.847654935181556
S1PR1	S1PR1	1.19105886192285	1.82955970502345	15.9485975860974	6.7406743301291e-06	0.00018643858321245	4.55648261385914
USP40	USP40	-1.19074474692318	1.85612634958101	-10.455619424177	6.76319563573439e-05	0.000705256340923707	1.94895699192037
NFKBIB	NFKBIB	1.18855766630263	4.46292738343776	7.71383000958609	0.000339182056750896	0.00207651818358844	0.100738464319907
PRMT7	PRMT7	-1.18853275152364	2.3600814979916	-21.4674494078626	1.29737576332451e-06	8.3539717629722e-05	6.36082532057781
TLE4	TLE4	-1.18839241733498	1.64637978009884	-20.6154323117121	1.62526029444619e-06	9.36559559192869e-05	6.11846336089855
RPS15A	RPS15A	1.18775120115579	2.49875742641285	9.54102740095795	0.000110504921757205	0.000970707455333866	1.3872227260639
MT-ND1	MT-ND1	-1.18706427137887	10.1559734216695	-17.5502094110083	3.97126861801658e-06	0.000140034495792442	5.14312028151399
P2RY2	P2RY2	1.18615068840919	1.4871922187427	8.78796642787757	0.00017109552022949	0.00129990062903174	0.886116217083583
APPBP2	APPBP2	-1.18357311098213	1.60396865681833	-11.6255937687374	3.8107490475054e-05	0.000493097003438527	2.60323520710286
C6orf62	C6orf62	-1.18339042445233	5.2574503331495	-8.76394025701272	0.000173592366431017	0.00131107707071289	0.869498107438053
ST7	ST7	-1.18271108106728	1.84623473475317	-12.5533758893064	2.50896656345067e-05	0.0003814197032261	3.07805940680451
AC242988.1	AC242988.1	-1.18233126507239	2.10695421348991	-2.47096660005031	0.0510590416241467	0.0976409023475729	-5.54106610103152
IFIT2	IFIT2	-1.18218579791222	1.18872633288084	-10.018797336413	8.5072014134398e-05	0.000818127616448334	1.68664656960313
FCHSD1	FCHSD1	1.18155893090017	2.49667786484071	28.3624575569706	2.74220216017721e-07	4.63670642458475e-05	7.98015334298256
PSKH1	PSKH1	-1.18061299184891	1.2931832859453	-15.2458151823215	8.64240569548978e-06	0.000213971779916754	4.27901271560063
LRR1	LRR1	-1.18060494095403	1.85860910833442	-13.3507373568626	1.79184554693322e-05	0.000316582328597723	3.45907441866941
PEA15	PEA15	1.17966616970208	5.89371989212682	16.3510005330111	5.87415710286857e-06	0.000172060044060642	4.70960756900144
PMS2	PMS2	-1.17875034974583	2.93412352900465	-8.78382234141352	0.000171523176025178	0.00130142388712998	0.883252794896125
HENMT1	HENMT1	-1.17827410821466	3.64813004479042	-15.2261093769553	8.7042104221761e-06	0.000214764608714861	4.27104042584722
ANKEF1	ANKEF1	-1.17816079439055	1.42031518721818	-17.1912288704295	4.45260891665589e-06	0.000147801618163203	5.01677517059715
MFF	MFF	-1.17784345435452	4.28638741357448	-17.3887019222562	4.17984353839853e-06	0.00014396158791554	5.0866260095027
FAM214B	FAM214B	1.17698536567185	1.76869992231258	12.900273855409	2.16194912213808e-05	0.000345975571205811	3.24671926669601
TUBG2	TUBG2	1.17576512841655	3.38515797946057	15.275840369539	8.54922328130065e-06	0.000211986904833591	4.29113919489825
CHAC1	CHAC1	1.17539099455051	1.49373722155935	10.8730071666853	5.47579139836805e-05	0.000619405643877348	2.19008380185392
PDCD4	PDCD4	-1.17373153154434	4.94540001681419	-8.99337299603054	0.000151376632186146	0.00119596348930383	1.02654732991341
KDELC2	KDELC2	-1.17287824407794	2.97646849895378	-6.31565217104537	0.000943433632124014	0.0042200651567634	-1.07305366058245
PLAC8	PLAC8	-1.17286354367153	3.31960184057661	-19.8584927160388	2.00094242585485e-06	0.000103813226304463	5.89339923544613
SYT7	SYT7	1.1727948366621	2.22019481717877	15.9554302786884	6.72475723631682e-06	0.000186314660096662	4.55911664831411
CCDC88B	CCDC88B	1.17274956719236	1.72466866628547	27.0357433356175	3.58422003476209e-07	5.33013017587861e-05	7.70866349215595
DAG1	DAG1	-1.1727143174943	5.85232889220909	-21.3128316335167	1.35063700657319e-06	8.57999175089368e-05	6.31767005863388
CBX5	CBX5	-1.17241964464596	4.11454946968216	-7.5756988456024	0.000372562973430858	0.00220786591493711	-0.00702752071251922
WFDC3	WFDC3	1.17217319932392	1.18461994476113	8.38975350758184	0.000218540905370303	0.00152407957593648	0.605306516527582
IER5L	IER5L	1.17202552258046	3.79957266946394	10.0343427471739	8.43672058119731e-05	0.000813751420889789	1.69616422068689
CRIP2	CRIP2	1.16939151044475	4.34483745732448	14.1313936822439	1.31210325908929e-05	0.000270233554915597	3.81046777187895
HKDC1	HKDC1	-1.16899409946325	4.81463810479658	-31.3897973388773	1.55486212367948e-07	3.89696290105575e-05	8.54293500144716
TMC6	TMC6	1.16865598739128	2.75444023632874	17.9256406455118	3.5319095925975e-06	0.000132929674576421	5.27229196111739
ZBTB10	ZBTB10	1.16777482967563	2.03807795130481	6.7787084652894	0.0006597300582578	0.00324353869927094	-0.662884910708776
GRB10	GRB10	1.16767684130262	2.98994384595618	16.9887666186004	4.75424287638059e-06	0.000153065949998253	4.94425556365787
PRSS22	PRSS22	1.16599295576188	0.679019002552419	25.2292655051688	5.27399324373087e-07	6.178066136002e-05	7.31109582902819
ARAP1	ARAP1	1.16517331846906	3.58296320805706	16.544843328486	5.5038124377563e-06	0.000165996050771192	4.781946689061
SETDB2	SETDB2	-1.16504106239381	1.97562606319138	-11.8918576963652	3.36953601634434e-05	0.000456681457922343	2.74321156071617
SLC2A6	SLC2A6	-1.16462331354634	3.06449653007254	-8.84393882286828	0.000165439520774448	0.00127371230290006	0.924673118390514
LYRM7	LYRM7	-1.16389600149179	2.46504182129972	-7.33947968824751	0.000438928392854324	0.00247424998200339	-0.195220259092339
TAF1D	TAF1D	1.1633444272459	5.67359836445417	10.8232191051608	5.61324837087382e-05	0.000626901583669874	2.16178900937235
FAM110A	FAM110A	1.1628433674049	1.41819525648553	11.0830670832722	4.93757076102484e-05	0.000586282545684079	2.30811071774909
BCAR3	BCAR3	1.16223674413761	3.65499647126203	18.1119164160427	3.33524496029718e-06	0.000128754681630809	5.33529270483762
ANTXR2	ANTXR2	1.16179947368212	0.61951070607445	19.2906784682554	2.35079172705219e-06	0.000110684242847998	5.71814258239724
FRMD6	FRMD6	1.16145308721731	1.8482137397117	7.2023764692206	0.000483727442279489	0.00263613066468783	-0.306779513810533
MYO1A	MYO1A	-1.16142174627869	0.788546569501289	-13.8218210870191	1.48171268592425e-05	0.000289479918030917	3.67354359675612
SKP2	SKP2	-1.16092395768095	5.07151541680488	-17.9170439853818	3.54130984998874e-06	0.000132929674576421	5.26936723464145
TIA1	TIA1	-1.16070831090083	3.18504397193629	-7.26556673985031	0.000462450411989485	0.00256600124718007	-0.255145524365616
PEG10	PEG10	-1.15904948796652	4.6206979466855	-13.256529055832	1.86267522116146e-05	0.000321790477496727	3.41526594758543
THBD	THBD	1.15877962705382	1.18397664184005	13.2304938262523	1.8828253237532e-05	0.000323555984696871	3.40310372247914
MID2	MID2	1.15835415712857	1.64134930605619	12.595736725884	2.46326311463085e-05	0.000377152437974165	3.09890239567155
PIK3C2A	PIK3C2A	-1.15820335766892	3.53852469238095	-4.37942499508007	0.00543832268791237	0.0159775860971651	-3.0695370112434
PCGF1	PCGF1	1.15692175011863	3.72007893428264	13.3591223878258	1.78569583264916e-05	0.00031605953413459	3.46295846455004
CAPRIN2	CAPRIN2	1.15480543674815	1.26071979800143	5.74664487592009	0.00150779205807159	0.00600866937819089	-1.60987136026309
SOCS2	SOCS2	1.15466261303965	0.811331792086837	20.231699666687	1.80424017523915e-06	9.8965914797377e-05	6.0055551109916
NYAP2	NYAP2	-1.15438193471983	2.37913000710049	-8.78792011332869	0.00017110029285616	0.00129990062903174	0.88608422199602
SAT2	SAT2	1.15402225877355	3.69111737331407	5.78725975178911	0.00145649201047361	0.00586303714915385	-1.57028193815441
A4GALT	A4GALT	1.15307872910109	2.80487130334281	14.0556534073946	1.3513961224132e-05	0.000276577816962732	3.77725323034301
PML	PML	1.15276356224427	1.91157431123483	13.3211833018057	1.81371993238926e-05	0.000316582328597723	3.44536495601264
AEN	AEN	1.15270732113402	3.65635118516157	11.927115141721	3.31571853467102e-05	0.000453473109369786	2.76151614657999
AMER1	AMER1	-1.15229030421798	2.33493756159882	-11.4234428804748	4.19130556574759e-05	0.000529675004802041	2.49485979788673
RTKN2	RTKN2	-1.15219750526321	1.57151340798658	-19.4442589960075	2.24952189599068e-06	0.000108976388199971	5.76610866793332
ZMYND11	ZMYND11	-1.15169777548242	2.3175928742624	-13.3245774721191	1.8111918858104e-05	0.000316582328597723	3.44694099571451
INAFM1	INAFM1	1.14952456716946	2.13179227493018	14.4681501682761	1.15284961251072e-05	0.000253798284289353	3.95596716107568
FAM172A	FAM172A	-1.14869501314044	2.61909731196559	-8.4008724848627	0.000217022806700603	0.00151543872437185	0.61330608820129
DOLK	DOLK	-1.14865994962632	2.94850678644166	-6.17855324466793	0.00105301898632122	0.0045856007233785	-1.19896776763864
DBT	DBT	-1.14816530072552	2.27232626952173	-6.63390834667987	0.000736214266376469	0.00352030132478399	-0.788711033318472
CARD19	CARD19	1.14810227484856	3.34574697540822	13.8895792186285	1.4424897042163e-05	0.000285189317613929	3.70377899293106
DHCR24	DHCR24	-1.14685847464634	6.56565662053793	-11.0314065007419	5.06396391755184e-05	0.000594854978365506	2.27928445900345
FSTL1	FSTL1	-1.14671164715678	4.8488765949998	-15.837219121902	7.00648032604022e-06	0.00019145489844753	4.51337680352282
LTV1	LTV1	-1.14606987170229	2.3600195828543	-13.4212781724652	1.74087371049688e-05	0.000312312914240343	3.49167316764674
KLF11	KLF11	1.14567074625836	3.02000285164006	14.0456493129414	1.35668866113467e-05	0.000276618460307195	3.77285241909084
LMBR1L	LMBR1L	1.142984501236	2.88176592169553	13.8977680236566	1.43783246904416e-05	0.000285026812646963	3.70742285175935
SIGIRR	SIGIRR	1.14184082153395	2.49321827029553	9.79050960251096	9.62585115611005e-05	0.000884959036028154	1.54526827678356
ZNF221	ZNF221	-1.14106233737091	1.17603013634717	-6.53312180403127	0.000795534397580983	0.00372125249958145	-0.877581515960185
IFIT1	IFIT1	-1.14055374039501	1.11074183966641	-12.4124229168244	2.66836298132355e-05	0.00039698905323052	3.00819898895653
SULT4A1	SULT4A1	1.13818605557998	2.84494773215883	16.4488006100707	5.68376618691812e-06	0.000168967582027524	4.7462185829448
EFR3A	EFR3A	-1.13707767896847	2.84352260903456	-5.54764158279862	0.00179130327447831	0.00680622641548788	-1.80680645708354
DOCK4	DOCK4	1.13598566260647	1.34259248379632	10.4784458770666	6.68421823348075e-05	0.000701627572433214	1.96237842174635
ZNF581	ZNF581	1.13326991283273	3.26910455133725	10.7196186341884	5.9124327788236e-05	0.000648179289366186	2.10251159420167
CASP8	CASP8	-1.13283088374088	2.01767818341375	-11.1515936685293	4.77556738338802e-05	0.000574584698986515	2.34614923010291
STRA6	STRA6	1.13250886674682	2.3917767638635	14.3974018350458	1.18433436002397e-05	0.000256767193486169	3.92569062574397
ADGRG1	ADGRG1	1.13233043648642	3.62605171007485	12.687743318956	2.36731626369466e-05	0.000367294754779522	3.14393342655055
PSME1	PSME1	-1.13224150992442	4.99265707221851	-19.9800559557733	1.93422286701275e-06	0.000102639819956041	5.93019012501709
MAPK8IP3	MAPK8IP3	1.13131991438959	3.09533649293771	15.8284978484911	7.02780856126838e-06	0.00019145489844753	4.50998798606921
PAK1	PAK1	1.13101303679073	2.7073024854835	15.7774638733863	7.15415369903051e-06	0.000192960791243222	4.49011819701601
ACADSB	ACADSB	-1.12944380501153	0.786753989935792	-16.9606231365588	4.79804559857525e-06	0.000153357558181699	4.93410134543895
MBD6	MBD6	1.12933312476006	3.07836332814707	16.7262311847741	5.18187603796794e-06	0.000159580231634283	4.84882330757495
USP18	USP18	-1.1292603551441	1.13397578984202	-13.022063676881	2.05369694550972e-05	0.000337265896565512	3.30485916717685
MAP7	MAP7	-1.12924934163014	4.60357460884868	-14.1609018537393	1.29715885521529e-05	0.00026885515153069	3.82335870837766
C1QTNF6	C1QTNF6	-1.12848186223007	2.45646247190025	-29.1440678948112	2.3554630640105e-07	4.38851017440934e-05	8.1326654038384
USP35	USP35	1.12761478054854	2.262441551587	8.48367347988961	0.000206096468423446	0.0014642466494053	0.672585412962093
SARS	SARS	1.12751153250846	5.85738110225604	17.465985584897	4.07847161602344e-06	0.000141775735590327	5.11372991378964
IFIT3	IFIT3	-1.1272544250608	1.66470152252171	-6.58720133496421	0.000763043501880315	0.00360429929979603	-0.829762568047157
C17orf96	C17orf96	-1.12664116420381	3.38495067627467	-16.0396854283365	6.53206414087349e-06	0.000184107018890952	4.59149969021757
GAST	GAST	1.12566104324654	0.562830521623268	5.71728634389184	0.00154617289392632	0.0061107963646176	-1.63861476419846
STAT6	STAT6	-1.1255254108207	3.98797108443675	-35.6773424040634	7.59046275770234e-08	3.01600558013973e-05	9.22672554491883
MCCC2	MCCC2	-1.12501161569718	4.51352310520523	-25.4716196028012	4.9998845237185e-07	6.12429464480436e-05	7.36643069252312
DUSP6	DUSP6	1.12496478805196	0.643261271162236	21.6955744468447	1.223234760703e-06	8.1337622394337e-05	6.42384816633878
FXYD4	FXYD4	1.12403703938991	0.903023961216131	7.47327650149738	0.000399793673122412	0.00232331128802424	-0.0880124561627147
VRK2	VRK2	-1.12387022305045	2.95545155296367	-8.75212313909059	0.000174836007496858	0.00131739172985908	0.861309631610501
PANX2	PANX2	1.1232149404684	2.19677041190154	12.8809513006394	2.17973237279821e-05	0.00034711652087249	3.23744455970925
UBE2C	UBE2C	1.12312910636776	7.48498415800473	13.1877459403105	1.91646755014748e-05	0.000325342503822338	3.38308185793674
AATK	AATK	-1.12225349768978	2.76032994340768	-13.6366960476146	1.59542302430896e-05	0.00029943590425135	3.5901601809448
GPRC5A	GPRC5A	1.12197487880139	5.96563895304623	10.6673417831917	6.07046729909819e-05	0.000660614447358775	2.07239246706808
ZMYM4	ZMYM4	-1.12191463816009	3.27623367733166	-8.20647304861795	0.000245439579628851	0.00164275110588891	0.472084636763086
SC5D	SC5D	-1.12161352210608	2.73465730393671	-8.99714916028056	0.000151039765746946	0.00119503529066657	1.02910184705311
KDM3A	KDM3A	1.12106912084934	3.18325916427087	6.33091316110126	0.000932071820176438	0.00418187331933196	-1.05916762458128
LHX2	LHX2	1.12092850578175	1.57568226234967	10.0156040032287	8.52176466939584e-05	0.000818484114867958	1.68468974778771
HOXC10	HOXC10	1.12046657912681	4.920678226058	9.78216753867697	9.66987980334039e-05	0.000887390565082743	1.54004417676978
MRS2	MRS2	-1.1203126820106	3.12476282061683	-7.16879572521383	0.000495496327790573	0.00267910078859483	-0.334371455694656
ZNF189	ZNF189	-1.11921232743611	2.09714089218101	-4.59285064210487	0.004379735220525	0.0135107491909814	-2.82450514079182
ZMPSTE24	ZMPSTE24	-1.11817887986463	4.71828738155984	-9.50442253454686	0.000112796357163452	0.000982130120015922	1.36371362594013
DNAJC16	DNAJC16	-1.11733352228862	1.70544311054365	-17.6797915038264	3.81272717545448e-06	0.000138461813706423	5.18804124424548
KCTD12	KCTD12	-1.11701979973702	3.54221206431953	-9.70184860145903	0.000101060637161579	0.000915672324804936	1.48953313676208
ST14	ST14	-1.1168657050427	1.89797420735557	-14.1393036571611	1.30807752431779e-05	0.000270095106899758	3.81392602750866
SLCO3A1	SLCO3A1	-1.11624659816706	3.20290963722763	-18.5306531200365	2.9382582585017e-06	0.000121075652826864	5.47436149132349
SESN2	SESN2	1.11516086604816	3.14257763305338	23.3576460677437	8.10771625091127e-07	7.10036850589431e-05	6.86094832397296
BEGAIN	BEGAIN	1.11501216660215	3.6086106797865	14.6088494722959	1.09310699311455e-05	0.000246896298042719	4.01572782822164
FAM102A	FAM102A	1.11455302329415	3.84883935209177	11.2643559759392	4.52233101280407e-05	0.000553699455864659	2.40825478928364
PPP2R5B	PPP2R5B	1.11442003430596	2.48283192938546	7.50408940971766	0.000391365188874251	0.0022876678478473	-0.0635510192480222
C11orf68	C11orf68	1.11363612199441	4.26771785093704	14.0115233764288	1.37492644523886e-05	0.000278593615912765	3.75781622092544
TIMP1	TIMP1	1.11274728198477	6.32145783984486	17.1241823002226	4.54993745607923e-06	0.000148841427905596	4.99286217706442
MYLK	MYLK	-1.11219882502498	1.51266981610484	-16.9113591580394	4.87586711708691e-06	0.000154538426467827	4.91628316713344
LAPTM5	LAPTM5	1.11218464350856	0.60091066647571	30.5558145997284	1.80777219810004e-07	4.08079765951586e-05	8.39519354511434
SMARCAD1	SMARCAD1	-1.11063309437	2.60366310980534	-6.27737355319384	0.00097264409157548	0.00431165847506289	-1.10799735704086
MT-CO1	MT-CO1	-1.11038832934198	12.4678533073993	-23.3899192247218	8.04554098399975e-07	7.10036850589431e-05	6.86907115440375
SAMD11	SAMD11	-1.10889057201232	3.56255047671418	-17.826564272589	3.64205184981994e-06	0.000135264261098615	5.23849144066741
AC087392.1	AC087392.1	1.10846419613665	0.554232098068326	2.04262466101665	0.090265633845316	0.156805016098746	-6.13632389602923
ACKR3	ACKR3	1.1083799293341	3.74899767500978	6.58998245814177	0.000761414612562686	0.00360168567167791	-0.827311771655769
MAN1A2	MAN1A2	-1.10759478612357	2.70188940691851	-7.53281678873863	0.000383692768590647	0.00225495631064583	-0.0408212305759044
CDT1	CDT1	1.10711827678373	4.75634608696825	10.4821214332223	6.67160225482358e-05	0.000700859234833621	1.9645369759894
TOE1	TOE1	-1.10602255413251	3.6226987124038	-9.75053745618656	9.838972659678e-05	0.000896959729148373	1.52019866759072
PBRM1	PBRM1	-1.10540331258769	2.43279715228153	-6.67976283469373	0.00071093248137467	0.00343367952981759	-0.748630711320352
LRP10	LRP10	1.10523047394872	3.54753398495115	18.3451429917308	3.10686475242131e-06	0.000123517526958243	5.41318074459867
PDRG1	PDRG1	1.10495182763162	4.84750592020519	9.7677815244819	9.74636210031319e-05	0.000890510291509827	1.5310254194919
C6orf1	C6orf1	1.10372091457938	2.59394606685785	9.20444237400442	0.000133821037620484	0.00109717087260961	1.16786460784566
HIST1H1D	HIST1H1D	1.10163804764598	0.594056036653597	5.680004850969	0.0015965454846908	0.00625132158073615	-1.67526860120889
KRT86	KRT86	1.10116282788785	1.15335404735359	10.3877328427628	7.00460924995774e-05	0.000722624161227924	1.90887678952774
MAB21L3	MAB21L3	-1.10033470575303	0.65367414292132	-22.0796459878755	1.10936028281946e-06	7.85764711626604e-05	6.52824321644508
IFIH1	IFIH1	-1.10009147783796	0.603912580057095	-26.0737367223991	4.38832636754082e-07	5.7653407140006e-05	7.50116654358379
RAET1L	RAET1L	1.10004546146914	0.881337317597025	9.22515840991815	0.000132229758244326	0.00108685922883871	1.18157561743497
C14orf180	C14orf180	-1.09963275874612	0.958286870539206	-10.2590726918764	7.49036797797594e-05	0.00075450692547453	1.8322326850878
KRT81	KRT81	1.09868463284075	1.28029326973607	11.815973979015	3.48887701943183e-05	0.000464995874958874	2.70363392757426
HPS5	HPS5	-1.09859607749443	3.42873344306128	-7.28204023644332	0.000457083547709658	0.00254488997803761	-0.241745852246839
ZNF480	ZNF480	-1.09847425412422	2.1523507136448	-13.6058084349239	1.61537696711961e-05	0.000301099612944458	3.57613594599507
SH3RF3	SH3RF3	1.09841304858051	0.745850999368312	15.5432306358548	7.76938912350126e-06	0.000199391726653689	4.39804419272295
GAB2	GAB2	1.09633826898125	3.05925908517331	9.17077621877927	0.000136455021564384	0.00110964455270108	1.14552249015474
MAP1LC3A	MAP1LC3A	1.09617503665326	1.67034921043305	8.78202842023949	0.000171708689380143	0.00130142388712998	0.882012881375909
EGLN3	EGLN3	1.09577533756153	1.37356355397228	9.60996733429292	0.000106335342581683	0.000948171355226162	1.43127402207199
CREBRF	CREBRF	1.09575678256639	1.35007433894854	8.15487115851193	0.000253696308774405	0.00168623686913253	0.434106880157245
ZNF283	ZNF283	-1.09560367006916	1.91808563844407	-8.42068241435405	0.000214348467247714	0.00150320743862786	0.627535289438043
PPP1R3C	PPP1R3C	1.09540220545951	1.88506939630007	8.55794077123494	0.000196838598404728	0.00142014951577122	0.72532156798893
OCIAD2	OCIAD2	1.0949556616452	3.51748255623197	6.78242396659641	0.000657892281831132	0.00323700488170068	-0.65968460095025
MOAP1	MOAP1	1.09397132016694	3.78541279705933	18.9494586312293	2.59560912834881e-06	0.000113463788748951	5.61003525836557
GARS	GARS	1.09346821744147	6.46930682546718	20.6882003116428	1.59372068741401e-06	9.32419482769787e-05	6.13960544927057
CUL1	CUL1	-1.09344959535418	4.79493005471659	-8.82524931553336	0.000167303481786112	0.00128200424354542	0.911823144861721
MAPK8IP1	MAPK8IP1	1.09294977272424	1.58231295208751	18.4612464638201	3.00005031911427e-06	0.000121994974047988	5.4515505239801
ZNF107	ZNF107	-1.09234116969911	1.79126865863649	-5.38337635373027	0.00207222694910501	0.00759303851279121	-1.97314932770721
PAPSS2	PAPSS2	-1.09186727695011	4.11677636265415	-23.8652136956697	7.19177203823443e-07	6.98725330771282e-05	6.98718058211642
PLEKHO2	PLEKHO2	1.09150545642766	2.15342109400878	18.5273442671628	2.94116993369041e-06	0.000121075652826864	5.47327615014622
OGDH	OGDH	-1.09118805978205	6.1331980120252	-25.3478414946527	5.13772996092178e-07	6.15795446091826e-05	7.33824989225953
THNSL1	THNSL1	-1.09118634316697	1.89121449450745	-7.15276501560058	0.000501231611699552	0.00269936006155286	-0.34758082036933
RALB	RALB	1.09084384851967	5.6259526914216	16.815848217791	5.03100950106787e-06	0.000157313197278113	4.88157878305475
BCL3	BCL3	1.09084376704387	3.63098175705328	14.0738736160005	1.34181906458411e-05	0.000275309501021911	3.78526008863484
LIMS2	LIMS2	1.09077648925987	1.74404220252283	12.9563716346731	2.11127621006212e-05	0.000341874469049408	3.27356722287245
ZNF117	ZNF117	-1.09055266404974	0.849839496047345	-13.9051032960885	1.43367563889736e-05	0.000284829388210693	3.71068504532993
DKK1	DKK1	-1.0893621722383	3.46554156920751	-5.52346459061989	0.00182976166296025	0.00691776450482373	-1.83107175329048
METTL7A	METTL7A	-1.08927393718484	1.04653982748962	-6.68462689440151	0.000708310198882358	0.00342304403737541	-0.744391972496589
PLD6	PLD6	1.08916918687149	2.15427643197906	12.5313895381915	2.53307938893606e-05	0.00038423087826031	3.06721377414296
MAPRE3	MAPRE3	1.08906562139462	1.4401801237796	14.336872104651	1.2120750008213e-05	0.000259125265342584	3.89966525434605
PHTF1	PHTF1	-1.08845232702978	1.85290394734061	-15.9779632147489	6.67257756981493e-06	0.000185817027674966	4.56779475534636
FOXO1	FOXO1	1.08798180630275	2.34136849510861	16.0722980971157	6.45922420725306e-06	0.000183326783918024	4.60398590622996
NPY4R	NPY4R	-1.087640464102	0.712882381230627	-9.29527912918898	0.000127005124681029	0.00105640637953377	1.22777806576431
SLC26A6	SLC26A6	1.08751156351559	3.99592214202853	9.32479333280806	0.000124878402488212	0.00104495135000698	1.24712988773181
SCCPDH	SCCPDH	-1.08684256312952	5.80394414991046	-16.8512971334354	4.97276097628411e-06	0.000156392372711669	4.89448394202523
RANBP2	RANBP2	-1.08588406749968	4.5078586815553	-5.23010793997319	0.0023808880329421	0.00843746942455075	-2.13153128283425
PPP2R1B	PPP2R1B	-1.0858723892803	4.04335045112823	-8.05933748567024	0.000269852345835596	0.00175706017826047	0.363240745894975
TNS4	TNS4	1.08561942900798	2.51724789641344	7.77750446007699	0.00032497441579721	0.00201759078039343	0.149863712512527
PHLDB3	PHLDB3	1.0855179456175	2.0459424281477	12.4908794442455	2.57822271715566e-05	0.000388905798936879	3.04718096146846
MEX3B	MEX3B	1.08478028257366	1.34830531111472	13.1059674590399	1.98281150283646e-05	0.000330624178021583	3.34459647753407
MTMR12	MTMR12	-1.08473740682015	3.6061110320217	-7.80367126964089	0.000319337451552287	0.00198789699015602	0.169952043748264
KIAA1211L	KIAA1211L	-1.0846380143185	1.00229278831658	-15.5762659590112	7.6789607157904e-06	0.000198623146988416	4.41111798499465
PELI1	PELI1	1.08415437216869	2.53397165671761	7.07070515344795	0.000531825470347101	0.00281206385505506	-0.415581916218511
PPFIBP2	PPFIBP2	-1.08273367904699	0.898378129444719	-17.2549634208554	4.36234864234335e-06	0.000146228439778633	5.03941384593348
AASDHPPT	AASDHPPT	-1.08260990479547	2.38453330169242	-7.87439277308931	0.000304662826941651	0.00192598452219885	0.223957876414721
TBC1D2	TBC1D2	1.08223138162405	3.92756755055545	19.6460973089796	2.1241239642163e-06	0.000105960301264094	5.82850726269567
TP53	TP53	-1.08211769741216	2.9312523338455	-21.6048125511616	1.25211971220834e-06	8.22511380305889e-05	6.39886577900982
SBK3	SBK3	1.08208417084121	1.31118895851705	8.05429395009361	0.000270738055143211	0.00176141919182829	0.359479253234953
EGR1	EGR1	1.08204436737821	2.02648290104137	3.94970432004687	0.00858046933717481	0.0228671056157988	-3.58329201097332
HOMEZ	HOMEZ	-1.08134876140469	1.50217577537731	-11.1701593300319	4.73275339482223e-05	0.000570697894559948	2.35641609966348
ZNF786	ZNF786	-1.08126650998646	1.56038387298064	-7.00404084205909	0.000558283238025838	0.0029169314402434	-0.471302287270591
COL9A3	COL9A3	-1.08107723414807	3.27384315645387	-13.684297205387	1.56523512528167e-05	0.000297194002633609	3.61170999519992
CSNK1E	CSNK1E	1.08037017591398	5.06602085897546	13.2832188807741	1.84228052064906e-05	0.000319622917592053	3.42770898751381
TTPAL	TTPAL	-1.07967610017181	2.67865317552508	-10.5166005717352	6.5546025590244e-05	0.000694400304009941	1.98475079334776
ZNF629	ZNF629	-1.07926031273179	2.13682189988457	-9.8168712423606	9.48824917679817e-05	0.000877757338666775	1.56174976400286
PRR3	PRR3	-1.07901034673594	2.56170989983101	-30.5193469722423	1.81989326230446e-07	4.08079765951586e-05	8.38861226050534
IL20RB	IL20RB	1.07880772192206	1.65055618494685	13.0896345194054	1.9963824772279e-05	0.000331382940096331	3.33688117808292
CSPG4	CSPG4	1.07856385161506	3.58238236060505	13.1868424026851	1.91718619894079e-05	0.000325342503822338	3.38265796209224
HIST1H3H	HIST1H3H	1.07816378550816	2.3978832151016	3.8626865276936	0.00944244308084577	0.0246606574156134	-3.69066042435561
USO1	USO1	-1.07722619987132	4.05629069233359	-5.96764234275228	0.00125166760832257	0.00521618038824132	-1.39686570482713
DVL1	DVL1	1.07718172632164	5.69673187899962	9.60461542083652	0.000106652372861032	0.000948402732685082	1.42786470120074
DHFR	DHFR	-1.07621398151099	5.0321238748537	-18.4352172442587	3.0236167745834e-06	0.000122227644850467	5.44297151362494
DES	DES	1.07605911245774	1.06305643643011	12.2992930386307	2.80492874925094e-05	0.000409821473130466	2.95155700973
RFNG	RFNG	1.07423513110537	2.16188948643365	10.8091954929701	5.65269162363956e-05	0.000629143574053966	2.15379685959691
ZNF691	ZNF691	-1.07324659520495	2.42473978574514	-9.77854863436303	9.68905322824519e-05	0.000887390565082743	1.53777660308279
FLYWCH2	FLYWCH2	-1.07249118014575	4.87486434284671	-9.43282311846994	0.000117440903027265	0.00100578878401212	1.31748803061289
PKN1	PKN1	1.07218156824611	4.92341973966014	8.68314534817442	0.000182306173120682	0.00135099527914908	0.813314494055257
ATP7A	ATP7A	-1.07205343764241	1.93662693385909	-5.45719605452373	0.00194014224755823	0.00724263459096498	-1.89796565634683
BRI3	BRI3	1.07169712144929	3.03199146002513	13.0267069630904	2.04969724170799e-05	0.000337265896565512	3.30706496699664
IFI35	IFI35	-1.06969300112585	3.88784032324192	-10.747084469797	5.83133423168317e-05	0.000641880175461827	2.1182798916661
TNFRSF10D	TNFRSF10D	1.06903573259482	3.48773176115605	7.84211578658941	0.000311260676178228	0.00195404534705954	0.199361664402423
TRPM4	TRPM4	1.06897550241162	1.70992654527398	14.3335258402183	1.21363070073287e-05	0.000259125265342584	3.8982231980034
ABCG2	ABCG2	-1.06886667483305	0.916236860309852	-13.767008780111	1.51435947421199e-05	0.000292870208481146	3.64897422293828
RGCC	RGCC	1.06823963910613	0.954873317961571	5.66826601184358	0.00161279593533454	0.00629922286802564	-1.68684551813933
RCE1	RCE1	1.06706520540616	4.07778915162097	11.2085695925154	4.64559458786075e-05	0.000563105516598508	2.37760495687749
SUOX	SUOX	-1.06632284221248	1.99031121076476	-17.1481056741897	4.51492484090455e-06	0.000148291614078984	5.00140630543416
IRF1	IRF1	1.06626581059996	2.55820743668764	18.3432968140142	3.1085989842784e-06	0.000123517526958243	5.41256846892457
COL7A1	COL7A1	1.06559923004854	6.25865897001263	13.1432301110429	1.95225304399864e-05	0.000327540209472521	3.36216235466082
CCDC9	CCDC9	1.06542471108409	3.34428895895895	9.75113491155116	9.83574682794994e-05	0.000896959729148373	1.52057407892153
GTPBP1	GTPBP1	1.06521164791459	3.33543737255654	12.1326484306924	3.02131329999144e-05	0.000428245269337791	2.86717584295896
KLC3	KLC3	1.06519736874735	0.923703446388789	12.2695258222624	2.84221313180479e-05	0.000413784576677675	2.93656743306873
PFDN2	PFDN2	1.06482934543076	7.08094265602342	8.12559119756156	0.000258525125391013	0.00170649627947528	0.41246429155624
PGM5	PGM5	-1.06465104116409	0.726948231598885	-13.32501871519	1.8108635427268e-05	0.000316582328597723	3.44714585153509
PRKACB	PRKACB	-1.06409231939633	2.13333664868604	-6.56645548048472	0.000775322433457092	0.00365051380446517	-0.848070112187682
SPRY4	SPRY4	1.06288321420749	0.556239335852436	21.3760656379427	1.3285497488014e-06	8.50192093858173e-05	6.33536260077794
EIF5	EIF5	-1.06268847567301	4.74458883269966	-4.577330381842	0.00444826409662379	0.0136626452485102	-2.84209979702629
PARP10	PARP10	-1.06246116395489	0.98070191269831	-21.0126277783139	1.46157423073264e-06	8.97808285521258e-05	6.23284549452327
CHST11	CHST11	1.06241417787035	2.49215439543601	17.3644521938591	4.21225974328381e-06	0.000144367869201326	5.07809459548003
IQGAP3	IQGAP3	1.06234376883806	4.65914343967682	20.7899620412935	1.55081296616566e-06	9.28834339404587e-05	6.16902998199253
IL32	IL32	-1.06193385486925	6.04153719649332	-11.3420273472473	4.3570312242421e-05	0.00054142178241135	2.45068508854056
PVRL1	PVRL1	1.06174860227266	2.55607593799814	24.3366426677247	6.44831169680154e-07	6.84750191320335e-05	7.10159211652954
WNT1	WNT1	-1.06157680977486	1.18546704609917	-16.9195009903718	4.86290388946977e-06	0.000154538426467827	4.9192318098887
KRIT1	KRIT1	-1.06141523544294	2.76935435442356	-4.6057438485785	0.00432371993099156	0.0133868508238825	-2.80991520832326
IFI27L2	IFI27L2	1.06121863564594	1.79068558346891	6.59397665701113	0.000759082273314571	0.00359691952139839	-0.823793408534603
LURAP1L	LURAP1L	1.06071119883984	1.61831913768729	17.7558261266612	3.72316390329919e-06	0.000137169656975482	5.21423325312078
PI4K2A	PI4K2A	1.06034354324867	3.26932886344883	10.5494045664868	6.44551000178894e-05	0.000686589575779601	2.00392429605612
SEPHS2	SEPHS2	-1.06021950740102	3.89053119982531	-19.3834676695837	2.28898177108402e-06	0.000109354258160498	5.74717307663962
HSPA4L	HSPA4L	-1.05998542716394	2.83414603474548	-8.01497771245663	0.000277759781003889	0.0017942048343911	0.330086845607369
ELL	ELL	1.05865333784445	3.15571620838466	16.5027062644743	5.58192746135879e-06	0.000166921498724337	4.76629891271657
BRCA1	BRCA1	-1.05863674786854	3.18383394934128	-4.79484421484312	0.00358929376520061	0.0116021631030227	-2.59867745924094
SPRED2	SPRED2	1.05861359173019	2.60288000120351	12.2178876942785	2.90827858079505e-05	0.000417977496470515	2.91047907737144
TRIP11	TRIP11	-1.0582637401576	1.71299649813354	-4.92410137241602	0.00316922472436769	0.0105438006262355	-2.4572133950115
MYO7B	MYO7B	1.05807583382766	0.783522301138568	26.8860481774151	3.69716229742976e-07	5.33013017587861e-05	7.6769829349144
HEATR3	HEATR3	-1.05753189648517	2.13473417050769	-11.1302909635338	4.82525312854811e-05	0.000578001461155715	2.33434845229561
TMC5	TMC5	-1.0573974996318	1.79052828033521	-29.692362349511	2.12225669441102e-07	4.17413857801716e-05	8.23654901109947
DRAP1	DRAP1	1.05700859869845	6.37272067029967	14.2854993174415	1.23621876161162e-05	0.000261888684595773	3.87748818037698
SFPQ	SFPQ	-1.05688323190858	5.80803299669941	-9.48616934800132	0.000113959711887712	0.000989614960747719	1.35195957068206
POPDC3	POPDC3	1.05623861181029	2.60335656820693	14.587480360246	1.10194226342993e-05	0.000247610226393613	4.00668987665119
YPEL2	YPEL2	1.05595982108255	2.01820437167072	18.8318030518698	2.68688927687069e-06	0.000114887436245408	5.57225746207202
WDR81	WDR81	-1.05595215019113	2.0932216681176	-10.8761693382151	5.46719502537723e-05	0.000619107514982129	2.19187669024343
TCIRG1	TCIRG1	1.05586231387379	4.43676228400446	12.2902782965887	2.81615915422265e-05	0.000411093627073845	2.94702133769115
POLR3H	POLR3H	-1.05582327809253	2.08005524623744	-32.710680666012	1.2344428860846e-07	3.53640406476392e-05	8.76654795983278
KIAA0232	KIAA0232	-1.05579382598386	2.33819615634299	-5.11931033096314	0.00263703531168013	0.00910471497841772	-2.24797722331244
HIST1H4E	HIST1H4E	1.05545712306375	1.38961826349403	4.13422583475027	0.00703084526603397	0.0195293265522522	-3.35932914778955
KLLN	KLLN	-1.05487135827892	0.815749300282459	-13.2429654064236	1.87314114554887e-05	0.000322640223296914	3.40893276540878
PDP1	PDP1	1.05485837159562	2.88423246895807	8.05969200779983	0.000269790214274012	0.00175706017826047	0.363505073384564
NKAIN1	NKAIN1	1.05456382274907	1.31177914840209	6.94297542968894	0.000583867852203186	0.00299610214537449	-0.522723273434016
POP1	POP1	-1.05408832618992	3.37575862847315	-15.3957537655595	8.18864760313707e-06	0.000205866139047386	4.33932211345134
GPRIN2	GPRIN2	-1.05332115414124	1.58382841822406	-12.9376144939338	2.12806291093699e-05	0.000343250226555194	3.26460318654973
MAP2K1	MAP2K1	1.05288116783054	4.24897360471393	10.6126601177189	6.24108831696901e-05	0.000670744133513366	2.04073709074162
CDKN2A	CDKN2A	1.05224490314548	6.11931096090552	10.1280157341124	8.02618867071927e-05	0.000787678552016191	1.75322492126205
AKR1B1	AKR1B1	-1.05207944716778	6.06555403009329	-12.9994180590287	2.07333543118065e-05	0.00033878342536975	3.29409000787834
ARID3A	ARID3A	1.05203947379742	2.11264309973501	13.3390365364588	1.80046868268295e-05	0.000316582328597723	3.45365033931182
S100A6	S100A6	1.05159210918201	8.24300929643313	9.32545013836456	0.000124831549910149	0.00104495135000698	1.24755990400187
G6PD	G6PD	-1.05128908889051	5.39416874175029	-10.3864696381864	7.00919600949014e-05	0.000722624161227924	1.90812865015813
ACSS2	ACSS2	1.05099444286591	2.95776235014933	12.4547657652662	2.61926369552457e-05	0.0003914717877412	3.02926776110123
LRRC3	LRRC3	1.0509850220536	1.79142082291045	9.70612853242625	0.000100822485934092	0.000914531803091479	1.49223445721185
SDC4	SDC4	1.05097882475757	6.51608129111237	18.9282309010884	2.61180533919689e-06	0.000113463788748951	5.60323852104049
PLPPR2	PLPPR2	1.05085852367703	3.14722931261953	9.60637757659781	0.00010654786656711	0.000948402732685082	1.42898743798652
ALDH1B1	ALDH1B1	-1.05055404100852	4.12250592076806	-12.6180677882352	2.43956311772203e-05	0.000374933233498203	3.10986198456761
THAP7	THAP7	-1.05017701975503	3.05282095439458	-10.3873337023377	7.00605816940972e-05	0.000722624161227924	1.90864040585847
MFSD3	MFSD3	-1.04952604143426	2.96597367542271	-10.7778510644045	5.74203076509539e-05	0.000636783003363983	2.13589758797243
MEPCE	MEPCE	-1.04942552940455	4.75476700013794	-15.1124937412986	9.07084173029242e-06	0.000218740021256741	4.22486435509018
CYSRT1	CYSRT1	1.04919634675205	2.55732849553283	5.58796109186185	0.00172921758478658	0.00662665835594167	-1.76650479895718
THEM5	THEM5	-1.0491051925703	1.3705699261501	-6.68766290987663	0.000706679123178192	0.00341735511996549	-0.741747507815825
KCP	KCP	1.04907040322875	0.707725692379134	23.841022811329	7.23256652426811e-07	6.98725330771282e-05	6.98123699415889
OSBPL7	OSBPL7	1.04827207366731	2.29187366888152	13.8241103236981	1.48036725653251e-05	0.000289479918030917	3.6745675764293
RSRP1	RSRP1	1.04649786308189	3.92539037621251	25.417486668669	5.05962743674369e-07	6.15122317701428e-05	7.35412672963291
INTS3	INTS3	-1.04559472025069	3.22994154950117	-15.940175063116	6.76035593664978e-06	0.000186666031464342	4.55323405057237
ABCC3	ABCC3	1.0454274402795	2.25534020078414	11.5062660597453	4.03023856653224e-05	0.000514550285951228	2.539485986528
TNS3	TNS3	-1.0454266255023	3.84798885837865	-18.7948961991575	2.71629631494101e-06	0.000115237456423708	5.56035328711405
P2RY6	P2RY6	-1.04535619061998	1.78819174963183	-26.2417799671157	4.23365675444579e-07	5.6073579013558e-05	7.53808868267132
AC100821.2	AC100821.2	1.04459091606259	0.522295458031297	2.0660355414465	0.0874674003717601	0.152709400863395	-6.10402698143806
CYP2R1	CYP2R1	-1.04458649214101	1.11624766696063	-8.18259827400306	0.000249220198011373	0.00166327171069368	0.454539346516203
GUK1	GUK1	1.04382791151844	4.54162368052673	13.5266698106725	1.66785263169914e-05	0.000305979585844714	3.54005583768358
AP1M2	AP1M2	-1.04335519753156	4.08261036969759	-7.47293828558535	0.000399887352011538	0.00232331128802424	-0.0882814254945297
PARP8	PARP8	-1.04318647296323	2.36995680717094	-5.71073971362677	0.0015548842263465	0.00613877986894667	-1.64503872269246
TMEM135	TMEM135	-1.04281446037408	2.20608942929038	-7.0927468507942	0.000523399829707894	0.00278832786977479	-0.397253153515493
FAM72A	FAM72A	1.04183840307378	2.06473925670324	11.8697557624775	3.4037946779886e-05	0.000459033270688016	2.73170975683449
TFRC	TFRC	-1.0418155814396	5.81347980215652	-5.57065349185952	0.00175556006062696	0.00670047251301406	-1.78377951425103
ZNF165	ZNF165	1.04176572537717	1.33224768341433	17.8239437767089	3.64501937402811e-06	0.000135264261098615	5.23759466596444
TSNAX	TSNAX	-1.04152953193616	2.41048264994411	-4.73744758831617	0.00379598353565609	0.0121136861467921	-2.66225222867031
ASS1	ASS1	-1.04128170051444	8.86746927105706	-11.066673360486	4.97727546862876e-05	0.000588799975971574	2.29897715039119
GLTPD2	GLTPD2	-1.03997346204775	0.868108714750086	-11.839231342879	3.4517818099667e-05	0.000462442248899403	2.71579035097944
RBP4	RBP4	1.03986849037992	2.15810302378405	9.42354296211896	0.000118059103043071	0.00100898834310095	1.31147306836486
MAP1B	MAP1B	1.03938511654895	0.930792399162733	8.79449402827202	0.000170424414340739	0.00129737576356308	0.890624113714081
PRKAR1B	PRKAR1B	-1.03900003782723	3.29866903850378	-11.4523932044428	4.13416302387943e-05	0.000524121788498209	2.51049421240603
PTPRM	PTPRM	1.03760091866707	3.27164692864316	18.2011401525347	3.24561873961378e-06	0.00012561097570952	5.36521882891835
TUBD1	TUBD1	-1.03736187253136	1.81134915170256	-4.82819848923246	0.0034751016391836	0.0113180489412115	-2.56194783708963
SERPINI1	SERPINI1	-1.03735170905457	1.19947037644116	-6.89867352792916	0.000603282178272471	0.00306075053448671	-0.560258408608109
PUS7L	PUS7L	-1.03722420498303	2.15608159344745	-7.07334266833004	0.000530809005885214	0.00281078137938092	-0.413386230129445
TMSB4X	TMSB4X	1.03671938711618	8.50301219371959	12.2505173263606	2.86632581704541e-05	0.000415438735636003	2.92697669541445
C16orf45	C16orf45	1.03590597243704	2.7102099605078	10.4042832624529	6.94483704539574e-05	0.000718347830910569	1.91867092710961
IFNAR1	IFNAR1	-1.03590166538049	2.90308789599887	-5.94844603631576	0.00127180605203092	0.00528276195656187	-1.41513564644411
BMF	BMF	1.03582950863902	1.52272374602408	11.0697619240308	4.96976663929601e-05	0.000588799975971574	2.30069890134686
SREBF1	SREBF1	-1.03574689251879	3.9384920455933	-11.970971360823	3.25017505649472e-05	0.000448337018165584	2.78421098981169
DIO3	DIO3	1.03559340920608	0.888409690381898	10.0204688263216	8.49959015567416e-05	0.000818127616448334	1.6876705985859
BTN3A1	BTN3A1	-1.03540376843519	1.85003046850499	-23.1159565303028	8.59174113581012e-07	7.23448237041335e-05	6.79969276303493
CASC10	CASC10	-1.03534159647863	1.81019104808376	-12.1486307259761	2.99973256901805e-05	0.000426427951848804	2.87531797709116
TMBIM1	TMBIM1	1.03452494670924	3.5032153627012	10.7560753929691	5.80507002527389e-05	0.000640720838629654	2.12343328390939
ZNF232	ZNF232	-1.03434393646127	2.70057901256226	-13.4862073585308	1.69545414309219e-05	0.000308955743233946	3.52152582825109
SYNE3	SYNE3	1.03265107255649	0.976461308498922	20.6973928258785	1.58978781826474e-06	9.32419482769787e-05	6.14227023593459
AGTPBP1	AGTPBP1	-1.03226988323361	3.08612194497056	-5.88299825409388	0.00134333237611987	0.00550786834976073	-1.47775444032966
IGF2BP3	IGF2BP3	-1.03226551213867	3.4643755259641	-7.12081169278655	0.000512895092649526	0.00274583435897254	-0.373983292246209
AC026449.1	AC026449.1	1.03225543669194	0.516127718345969	2.09403484121912	0.084237601496657	0.14805665978806	-6.06533530035476
ISG20	ISG20	1.03208075892106	1.06262048669958	14.2637655138609	1.24660264401415e-05	0.000263343756130365	3.86808124804216
TUBB4A	TUBB4A	1.03201360601278	1.33400285203078	6.84302440071251	0.000628740076504746	0.00314322971045174	-0.607684516909864
INSIG1	INSIG1	1.03200275082933	5.18492031172962	13.5900582070284	1.6256645340921e-05	0.000301864267022202	3.56897225384922
HOMER2	HOMER2	1.0307917790935	1.11251496651012	25.6809455456616	4.77654089990746e-07	5.97906139714206e-05	7.41371000483622
HLA-A	HLA-A	1.03058624443806	3.99744383556066	7.51761415308246	0.000387731031228238	0.00227458632687765	-0.0528408071017719
SELENBP1	SELENBP1	-1.03052996390938	4.2365870622933	-16.2875060217721	6.00177674883876e-06	0.000174598116098808	4.68571371724404
SETD7	SETD7	-1.03017828035276	3.13355831416944	-8.666279510006	0.000184188959433668	0.00135529464233689	0.80152738190867
AP3B1	AP3B1	-1.03004964634016	3.79851501378856	-9.01530850613138	0.000149431966998054	0.00118404483188974	1.04137285553108
SLC25A37	SLC25A37	1.02972426706354	4.59578558069337	24.2688800966789	6.54940638313871e-07	6.84750191320335e-05	7.08531076968014
MT-ND4L	MT-ND4L	-1.02942483390665	9.92031931997013	-10.695194209344	5.98566161312933e-05	0.000655325358464314	2.08845700206347
NFIB	NFIB	-1.02907137202827	1.17334164495284	-12.8233424849791	2.23377881353766e-05	0.000353993099721225	3.20970982038067
HCN2	HCN2	1.02819676527117	3.21533809576519	8.63965736576487	0.000187207231845377	0.00136946251189629	0.78288016207282
ATG2A	ATG2A	1.02815795258377	3.2384795046567	13.6277533106752	1.60117030054856e-05	0.000300168761406635	3.58610313385878
AJUBA	AJUBA	-1.02812822612155	3.69876059252974	-21.15041997516	1.40937442724705e-06	8.84155151820377e-05	6.27195074828835
TENM3	TENM3	-1.02807933683342	0.905272414161228	-24.8652458990584	5.71967019878217e-07	6.47077411169168e-05	7.22675678185811
IDH2	IDH2	1.02713125170554	4.13009252147258	8.5165096369337	0.000201941983201635	0.00144799157057123	0.69595213462431
PROZ	PROZ	-1.02700479374329	0.773340650735491	-9.91058977905808	9.01733333000834e-05	0.000848160376900496	1.62001202388621
PLPP3	PLPP3	1.02697429081119	2.08869495377573	9.8993526011077	9.0723319056874e-05	0.00085129989942838	1.61305329521477
NR1H3	NR1H3	-1.0269605086492	2.99887344329421	-19.816831127661	2.0244281945153e-06	0.000104366961129268	5.88073217286697
ANKFY1	ANKFY1	-1.02688833753759	3.00937371277989	-15.8649747730841	6.93910685800714e-06	0.000190954374702355	4.52414870091101
FCMR	FCMR	1.02679013178384	0.69264884308745	21.1121364228072	1.42365426429527e-06	8.88611173166066e-05	6.26111523012809
CSTF2T	CSTF2T	-1.02678436504656	4.38709305125314	-9.4548034109653	0.000115991704539685	0.000997687887357975	1.33171299546941
COA7	COA7	-1.02648901541547	4.40169452712809	-12.1624556611218	2.98121050471679e-05	0.000424165068404726	2.88235253554999
HFE	HFE	-1.02615313050483	2.27300370948063	-17.5223744820258	4.00632745124137e-06	0.000140572469296059	5.13342407083162
SORCS2	SORCS2	-1.02483310617338	2.18117377693461	-19.1142027855644	2.47384785481271e-06	0.000113293910001391	5.66249809957189
SNTA1	SNTA1	1.02375319421604	4.0547221337427	7.94744282900629	0.000290322525301726	0.0018511327826577	0.279306147412358
CAPN2	CAPN2	1.02373357971403	5.37385161407026	17.4357619484126	4.1177677932784e-06	0.000142463440916466	5.10314576337439
IFRD1	IFRD1	1.02363902080722	5.24571472801285	10.1701402917963	7.8492169335242e-05	0.000779564845048032	1.77872394327649
MXI1	MXI1	1.02350318887379	4.81001764598405	13.3846472432034	1.76712731590712e-05	0.000313939706689671	3.47476673591791
POLA1	POLA1	-1.02349366814787	4.18463029214381	-8.06776911302571	0.00026837917010387	0.00175237076559605	0.369524536677623
FHL3	FHL3	1.02324386004298	3.64318121339515	8.60773875282087	0.000190902354201879	0.00138962924589044	0.76045553011909
BSND	BSND	-1.02293290804387	1.34492805767375	-11.011230778729	5.11435187282184e-05	0.000598548177874573	2.26799129585253
NFKBIZ	NFKBIZ	1.02226390099487	2.84239548079128	6.95984438588999	0.000576666677484316	0.00297199520496583	-0.508481922558074
SNAPC2	SNAPC2	1.02220864015597	3.22741989501976	7.64735340663339	0.00035479230128513	0.00213675466921851	0.0490814879918382
HMMR	HMMR	-1.02138159545318	4.26119881896003	-5.48194932323138	0.00189803876361167	0.00712115181582121	-1.87291283400302
SCIN	SCIN	-1.01971436664454	0.765066217587768	-15.792438215921	7.11680712381414e-06	0.000192911655331208	4.4959553895088
MED10	MED10	1.01930333473619	6.2270770220192	13.4067010757915	1.75126602326474e-05	0.000313075276383045	3.48495093299298
CCNL1	CCNL1	1.01908724566903	4.24472874126789	5.21348256794121	0.00241743795801204	0.00854098498676516	-2.14889885556596
HIST1H3G	HIST1H3G	1.01807737326328	1.80510053291287	5.44162746583805	0.00196717345022492	0.00731838837122952	-1.91376312329998
SNCG	SNCG	1.01779917795259	1.66223251632277	10.4625069009306	6.7392511515185e-05	0.000703685488788092	1.95300959003114
SLCO1C1	SLCO1C1	-1.01764147150593	0.697192684314126	-11.3161447760586	4.41131583411099e-05	0.000544383909269741	2.43657727587012
CD59	CD59	1.01727616580089	6.54727883361259	31.5295514783432	1.51667496055961e-07	3.86064871601196e-05	8.56718453030643
ATP11A	ATP11A	-1.01685673744596	3.41983743189891	-10.5819006864757	6.33953023903214e-05	0.000677228112289	2.02286214906171
UACA	UACA	1.01593662094766	2.39458953898397	4.65045325005197	0.00413570835559071	0.0129372995390272	-2.7595083006065
APC	APC	-1.01547623304491	2.25492335523266	-5.24824225543197	0.00234174204214165	0.00833136484134738	-2.11262954223279
HECW1	HECW1	-1.01545078416095	1.34327370631167	-14.3704378116368	1.19659886523264e-05	0.000257854393035779	3.91411110557419
KIAA1143	KIAA1143	-1.01467112303677	3.51830271107817	-9.17963270933395	0.000135756281567698	0.00110697384492227	1.15140720860829
MBTD1	MBTD1	-1.01409091131732	2.28901811636163	-4.25676936912913	0.00617706628888369	0.0176390161108158	-3.21338601956592
CTB-55O6.8	CTB-55O6.8	1.01373677060518	1.3763221839082	7.8150623894167	0.000316919135891116	0.00197733330929991	0.178679036560311
IL6	IL6	-1.01371294431531	3.05756783767446	-7.99067576916529	0.000282206065957046	0.00181619261790597	0.311856502097754
ACP2	ACP2	-1.0136836958652	3.61526802064857	-18.6986865020909	2.79475126360866e-06	0.000117951535843131	5.52919936085122
PLAU	PLAU	1.01364334686945	1.18864028679373	9.02232918148415	0.000148815728918208	0.00118078407523233	1.04611102559097
IGFBP7	IGFBP7	1.01304358793672	3.49737304501121	15.5042863794258	7.877602908394e-06	0.000200209093573552	4.38259440777965
PCDH7	PCDH7	-1.01281284375355	1.47538940785915	-9.62550412440324	0.000105421212672999	0.000944673803991106	1.44116148064465
TRAM1	TRAM1	-1.01251286595093	5.70962792476911	-7.30311119552587	0.000450324019553635	0.00251930927285312	-0.224643193155853
TMSB10	TMSB10	1.01242593258195	10.7195797414938	16.775094988847	5.09896708797835e-06	0.000158525329828731	4.86670651252866
YAE1D1	YAE1D1	-1.01215304802157	2.27584249829602	-9.98480937513862	8.66371046186066e-05	0.000825383082655977	1.6657893348046
MT-CO2	MT-CO2	-1.01209578075645	12.0971510329037	-13.7651242978476	1.51549681265488e-05	0.000292870208481146	3.64812774173556
LTBP4	LTBP4	1.01184343258788	3.9369914709697	13.7099883391854	1.54922083125349e-05	0.000295500495407549	3.62330915240067
COL6A1	COL6A1	1.01162751403411	4.29240876389115	14.4049067405105	1.18094706206009e-05	0.000256767193486169	3.92890958559038
PHC2	PHC2	1.0109486875841	4.0856491994039	11.8372559888541	3.45491445737331e-05	0.000462481605793498	2.7147587595718
C10orf35	C10orf35	1.00888673655276	1.82823861668469	11.9922644595037	3.21890048378106e-05	0.000445531926773808	2.79520037444523
PMEPA1	PMEPA1	1.00874378102909	3.78291168712671	16.0697461329111	6.46488946135158e-06	0.000183326783918024	4.60300981906203
C6orf203	C6orf203	-1.00863659562182	1.82507959954631	-13.1800696558942	1.92258312944159e-05	0.000325765376272929	3.37947958761173
C4B	C4B	-1.0077833218399	0.77989207688199	-9.72549411229467	9.9753077821195e-05	0.000907357560460685	1.50444346587814
FKTN	FKTN	-1.0076715407481	2.33377886584742	-5.51601652096771	0.00184180017235873	0.00695520783678628	-1.8385620418277
CAMLG	CAMLG	1.00732595578817	4.71906331359661	8.65051752419969	0.000185969051743416	0.00136346616649505	0.790493226435242
MSRB1	MSRB1	-1.00669239831939	3.90395703369459	-14.8496181860377	9.99091358606588e-06	0.000232728123374656	4.11662448630392
MAN2C1	MAN2C1	1.00668878247937	2.32676898221984	14.556017649847	1.1151038644434e-05	0.000248906458544978	3.99335796807527
HHIPL2	HHIPL2	-1.00645790608646	0.957790296202533	-14.2381310894774	1.25898199098856e-05	0.000264988057043857	3.85696708728422
TRIM17	TRIM17	-1.00608915512441	0.901019986517292	-12.8331677117926	2.2244509689005e-05	0.000352858137627635	3.21444880563079
LTBP3	LTBP3	1.00591772899561	2.6619998577607	15.1486520297445	8.95222798261162e-06	0.000217672755320486	4.2395991163015
GNL3L	GNL3L	-1.00581857944129	4.042350704451	-20.7338041241596	1.57432152862782e-06	9.32419482769787e-05	6.1528121711834
RP2	RP2	-1.00563285926508	2.77771952457097	-6.43685824699352	0.000857419335425531	0.00393470940659643	-0.963474035861435
YARS	YARS	1.00515998072411	5.24741808797121	11.7684021993609	3.56621821746422e-05	0.000471308072221051	2.67869546148255
ASPM	ASPM	-1.00447561256098	4.20623830101191	-4.55800228291608	0.00453532093176117	0.0138594847682088	-2.86406011424321
C4A	C4A	-1.00440532339633	0.812954163662421	-22.2421245774092	1.06496965431703e-06	7.74527707074946e-05	6.57177466690477
CPT2	CPT2	-1.00420711801906	1.7653454603952	-9.80560351189163	9.54678101144193e-05	0.000879833069637896	1.5547101326574
PFAS	PFAS	-1.00410441733211	4.5451344452888	-23.8834237890691	7.16124179222069e-07	6.98725330771282e-05	6.99164998244451
DDX3X	DDX3X	-1.00380808427042	5.82692164303349	-6.44836314128774	0.000849737230133963	0.00390605790522359	-0.95315609603094
NPC1	NPC1	1.00368105924372	3.63749776612805	20.8482608913879	1.52684356694726e-06	9.21252168486587e-05	6.1858133712661
RRP15	RRP15	-1.00339400398443	2.43019291840143	-7.58942516402706	0.000369080035517085	0.00219200979169115	0.0037555351504297
KRT16	KRT16	1.00279464052983	3.06989981325373	11.5947895555249	3.86603962151279e-05	0.00049827255913026	2.58683968285655
VPS4B	VPS4B	-1.00053655322373	3.30341192441465	-6.6802356624432	0.000710677080189636	0.00343346391262436	-0.748218562459185
STX17	STX17	-0.999822589960874	1.76205813957794	-5.37292246178304	0.00209175537261858	0.00764396293748976	-1.98385369243226
ETAA1	ETAA1	-0.999623444115599	2.97459089450116	-5.45958894739508	0.00193602554089816	0.0072296297094327	-1.89554035932516
SFR1	SFR1	0.998876492338655	3.30116490327303	7.17183114354361	0.000494418952056978	0.00267505119493864	-0.331872999336444
TMEM55B	TMEM55B	0.99837007409021	3.25123833005786	11.0901870604848	4.92044213950262e-05	0.000584788626467543	2.31207348053917
TAPBP	TAPBP	-0.998334477634603	4.51212546510778	-14.7413688657071	1.04013545246103e-05	0.000239333992316987	4.07147270760356
ZBED8	ZBED8	-0.998278008860368	1.5681160247322	-6.29955761278228	0.000955590013230372	0.00425807355184245	-1.0877261548547
RABL3	RABL3	-0.997624025520182	2.94467614672122	-5.79259203617713	0.001449907492867	0.00584664429858819	-1.5650992607569
RBM15	RBM15	0.997370449675639	3.74794765757722	10.3524075971099	7.13421200296621e-05	0.00072975428862003	1.8879227657124
SCN1B	SCN1B	0.997363715760638	1.74529262452287	8.54470527710479	0.000198452389503599	0.00142736771629277	0.715953005670647
YRDC	YRDC	0.997313022857522	3.44468969082954	6.44246341385359	0.000853666626602916	0.00392110025527625	-0.958445359812822
HSPA1B	HSPA1B	0.997125157224614	6.39536065279498	5.29686926484704	0.00224036812163331	0.00806669291494961	-2.06216079551155
PHC1	PHC1	0.997112183082882	1.78430144335819	8.84007070483866	0.000165823302972404	0.00127606397199973	0.922015594687258
SLC25A46	SLC25A46	-0.99691302452131	2.63504297209553	-12.7768169939652	2.27857668635436e-05	0.000358650171955544	3.18721985772079
ABTB2	ABTB2	0.996570766532938	3.92749282292991	13.4391857928765	1.72820585467166e-05	0.000311785178055991	3.49992117282482
KLHL15	KLHL15	0.996314823671873	3.02871419000973	5.85140986262645	0.0013795089331429	0.0056169907597678	-1.50816091452869
FTH1	FTH1	0.995540608216096	8.93984354316162	6.82446497474046	0.000637506052145189	0.0031702981993883	-0.623570585432856
AGFG2	AGFG2	-0.995325044852295	2.61971995016604	-23.1598314633349	8.50140134693847e-07	7.21335048661326e-05	6.81086875649114
TPPP	TPPP	0.993746839199788	2.47212777523714	10.7745363839399	5.75157467392229e-05	0.000636814329055763	2.134001830455
BRMS1L	BRMS1L	-0.993710828867697	1.36230548454707	-13.6925324718679	1.5600807020072e-05	0.000296560965185522	3.6154305024402
PCYT2	PCYT2	-0.993606532238568	2.72223974094363	-14.8027163976884	1.0166369169909e-05	0.000235256136572425	4.09710336178424
DOCK6	DOCK6	0.993223870303036	2.16837330784825	19.0617317558849	2.51188552698159e-06	0.000113293910001391	5.6458432989234
SLC35B4	SLC35B4	-0.992759602705663	2.36358667037958	-8.7311143950946	0.000177072742376597	0.00132650867222692	0.846727523764295
NEXN	NEXN	-0.992670519689775	2.27239878317759	-3.92812930917266	0.00878560651599967	0.0233142719909025	-3.60980840123534
ADI1	ADI1	-0.991678297515148	2.72548928327021	-9.85367379637465	9.29997461709602e-05	0.000865747922783493	1.58469034920794
RPLP1	RPLP1	0.991578336285678	8.13541882880042	11.4484290462669	4.14193336666505e-05	0.000524290881712047	2.5083556652224
ZNF780B	ZNF780B	-0.99152060884027	1.26636755370934	-5.86764383798433	0.00136077848528143	0.00556436804812244	-1.49251935963764
CHDH	CHDH	-0.991296744885726	1.26914794787107	-10.6036750117299	6.26965796828565e-05	0.000672852423987757	2.03552075499398
HBP1	HBP1	0.991271600054024	3.73735176232883	11.8790886687744	3.38927884541362e-05	0.000458594199922204	2.73656914202468
EPS8	EPS8	0.990497467112024	3.40244733900785	6.77758516151638	0.000660286842777064	0.00324486665329748	-0.66385273368129
SLC35E4	SLC35E4	0.990043998850846	1.95537764326793	13.9118272971297	1.4298775924693e-05	0.000284769387028329	3.71367384746296
ADRA2C	ADRA2C	0.989826953694835	1.00600101110685	5.8137944427444	0.00142406331041408	0.00576096731809183	-1.54452598221807
NIPA1	NIPA1	-0.989675521893729	4.003394910607	-7.87039237874222	0.000305471659477205	0.00192747900487011	0.220914137765737
DNAJB1	DNAJB1	0.989507253058512	5.59872582237268	8.21323862007312	0.000244380417467832	0.00164008845293906	0.47704847066057
ITPKB	ITPKB	0.989073300561404	1.5336070589446	11.3804142043147	4.27795454215976e-05	0.000535402607785239	2.47155131358999
AC010287.1	AC010287.1	0.988540936231668	0.494270468115834	5.14877919431302	0.00256594707524078	0.00891968134190563	-2.21684430135688
MOB3A	MOB3A	-0.98809830197605	1.87487480078109	-7.54800553367378	0.000379706957001896	0.0022363723920889	-0.0288330377709141
KIAA1211	KIAA1211	0.987857115536067	1.93221529130147	13.249295218058	1.8682484039332e-05	0.000322411385047413	3.41188911457276
GNPTAB	GNPTAB	-0.987721371180882	2.57535667549484	-8.44063989584846	0.000211692977562776	0.00149164805254117	0.641840650880077
SNCA	SNCA	-0.987344340984533	2.14420049338435	-6.25327142091152	0.000991573087991876	0.00437177731433712	-1.13008356236701
ZFAND2A	ZFAND2A	0.987182953409434	3.68918419566807	17.5244631798553	4.00368409480084e-06	0.000140572469296059	5.13415224145881
C6orf120	C6orf120	-0.986087977948876	2.4943933010529	-10.4756330985692	6.69389166961478e-05	0.000702002513985506	1.96072606895006
METRNL	METRNL	0.985716560288599	4.66605762162211	9.11644513699462	0.000140834584335936	0.00113524800268023	1.10930867302102
UNC119	UNC119	0.985592669198712	3.53582404115685	11.6585349321814	3.75264480618642e-05	0.000486351125995091	2.62072133702274
LHX6	LHX6	0.985408371612016	1.64764715567172	9.5201010772791	0.000111808161284582	0.000977181735776355	1.37379319089813
CFAP157	CFAP157	-0.985382776723243	1.56979483912613	-14.7089148058559	1.05282427244919e-05	0.000241231508051614	4.05786885336783
FAM132B	FAM132B	0.985259497303903	1.48415017742723	11.1455491315966	4.78960434103358e-05	0.000575115641200472	2.34280302666524
EIF4EBP1	EIF4EBP1	0.9848767285645	7.01252015088325	10.3837874211399	7.01894693106881e-05	0.000722624161227924	1.90653980833359
CEP162	CEP162	-0.984758668421976	1.51950481188678	-10.0023487310854	8.58252805745183e-05	0.000821346044070293	1.67656089805601
C1RL	C1RL	-0.984206997184321	2.41634280459391	-14.3455361529568	1.208057890868e-05	0.000258613286466893	3.90339737569038
UBXN2B	UBXN2B	-0.983964833789408	3.02239768107456	-5.78581170935372	0.00145828605987152	0.0058688088442112	-1.57168995189999
DAPK3	DAPK3	0.983546983414203	4.68305887988859	17.4709200829837	4.0720978001704e-06	0.000141775735590327	5.11545606448162
PTPRH	PTPRH	0.98347831430124	2.02501664004631	7.98577381639235	0.000283112942977825	0.0018194055045569	0.308173445546771
LRRC8A	LRRC8A	0.983262842406693	4.36525091941223	11.6926474399647	3.69356519232514e-05	0.000481055222159765	2.63877853123933
PC	PC	-0.983241386212764	3.70322665645516	-14.6727498410092	1.06717860846625e-05	0.000243804266752159	4.04267283450434
ITGA2	ITGA2	0.982844827192616	3.03907742671635	2.75874582848362	0.0351973880509782	0.0718727311028436	-5.14224471259644
RDX	RDX	-0.981816341233062	4.57257580917619	-5.25128204531748	0.00233525270474028	0.00832455393424721	-2.10946540624058
NAT1	NAT1	-0.981797732947833	1.47998202862854	-4.60081126819347	0.00434505281739893	0.0134368366454529	-2.8154940654685
FOXL2	FOXL2	-0.981473753248339	2.24407849715749	-24.3648529395335	6.40676679912483e-07	6.84750191320335e-05	7.10835418375767
C12orf75	C12orf75	0.981018162335881	4.10232992730857	16.4410098447803	5.69866433366915e-06	0.000169101895555199	4.74331065430508
PTPN14	PTPN14	-0.980319835804642	2.94299413994564	-11.1543553291592	4.76917013688338e-05	0.000574239103473519	2.34767747985453
DTD2	DTD2	-0.979912257960071	2.01918496892242	-10.6760983852013	6.04365434660796e-05	0.000658614332474872	2.0774473414998
MAGT1	MAGT1	-0.97874483035852	4.65198143040898	-11.7709965908045	3.56194886579751e-05	0.000471308072221051	2.68005805469073
NBN	NBN	-0.978409500983267	3.33744501369459	-5.5524188262578	0.00178381464419912	0.006784992848155	-1.80202056516589
KLF13	KLF13	0.978338013386703	4.07929335782225	15.3062427841013	8.45606973241335e-06	0.000210638886866584	4.30339266737373
MET	MET	-0.977334375645719	5.21160329617331	-5.07524265523267	0.00274759607723109	0.00940358985171675	-2.29475371673166
JUNB	JUNB	0.977272157140725	6.09596597331878	11.5394333905934	3.9677783883177e-05	0.000508568668167456	2.55726950891318
AGL	AGL	-0.976942138820509	2.69341675748042	-5.56655413795119	0.00176186683823844	0.00671876700883483	-1.78787663070735
CATSPER1	CATSPER1	0.976868301911525	1.25714625778793	8.35944477604222	0.000222742296532997	0.00154412542673151	0.583453334148563
DLGAP4	DLGAP4	0.976691845439539	3.25621999737943	25.3451614777911	5.14076365284441e-07	6.15795446091826e-05	7.33763787380211
WNT7B	WNT7B	0.976410492503626	2.74246859367906	29.9735030476919	2.01326467125679e-07	4.16416986859722e-05	8.28885720452081
GTPBP2	GTPBP2	0.975754991593043	4.32164728282653	19.6682107004765	2.11089125792165e-06	0.000105960301264094	5.83530003079884
ARHGEF4	ARHGEF4	0.975742231742315	2.87712733580984	15.418634464854	8.12189116950949e-06	0.000205124549295607	4.34847126245078
CFAP44	CFAP44	-0.974366954389641	0.906331992132461	-9.33485899316804	0.000124162627034519	0.00104376688353412	1.25371692566571
VPS37D	VPS37D	0.973686708235266	0.626844177555045	15.1068114256349	9.08964932001704e-06	0.000218740021256741	4.2225454291304
TBKBP1	TBKBP1	0.973235601433257	2.57752799829965	14.311203307091	1.22406875596705e-05	0.000260670641875284	3.88859454403423
TFAP2A	TFAP2A	-0.973178595630685	3.74462186329768	-13.0824404063141	2.00239457543265e-05	0.000331382940096331	3.3334797766534
ZBTB45	ZBTB45	-0.972564564155026	2.45555848609534	-7.19405056989597	0.000486614827743335	0.00264600873123053	-0.313610659702753
ALDOC	ALDOC	0.972340433911301	4.29381811848569	10.587343224146	6.32198047543872e-05	0.00067668451987761	2.02602851175913
TMEM19	TMEM19	-0.972123124712704	1.79781160838191	-17.9238168497812	3.53390141998091e-06	0.000132929674576421	5.27167160339164
CYP27C1	CYP27C1	0.972071571427482	0.979821015307952	10.6105367185598	6.24782624989212e-05	0.000670951466295271	2.03950472256927
CRTC2	CRTC2	0.9719703384926	4.17656674544467	14.1895310517841	1.28285016250721e-05	0.000267249514033311	3.83583935947558
CXCL8	CXCL8	0.971523073187744	1.02576100936368	4.5206244831133	0.00470923998366505	0.0142837886006121	-2.90668238572289
CSGALNACT2	CSGALNACT2	0.970819743861843	3.55662607442491	5.23419919383375	0.00237199116170496	0.00842059446836686	-2.1272630546215
ALOX5	ALOX5	0.97055368926136	1.13458291397038	7.93525021202199	0.000292660465012695	0.00186312295252904	0.27009863298418
RERE	RERE	0.970209696069219	2.83460881669954	10.1621663983942	7.88236350731395e-05	0.000780143280058636	1.77390476553703
PPARD	PPARD	0.969756306252398	2.92559730107738	13.2242236821806	1.88771626566919e-05	0.000324054643667194	3.40017105206671
CDHR4	CDHR4	0.969747879449813	1.49825279997771	16.7907272646947	5.0727729438945e-06	0.000158085784888913	4.87241584584183
KLHL17	KLHL17	0.969676795477026	3.05511365722923	11.6709065601207	3.73109127358467e-05	0.000484520414051991	2.6272761141943
C17orf80	C17orf80	-0.969277311192909	1.86263613811153	-4.50244867435419	0.00479654800400304	0.0145107824574213	-2.92748202404764
ZNF431	ZNF431	-0.969258747091941	2.07246932619672	-5.06717267762958	0.00276841346420961	0.00946688155865635	-2.30334847812681
EDEM3	EDEM3	-0.969023508335106	2.67320315408958	-4.61511878144892	0.00428350258789649	0.0133071206444359	-2.7993216579259
NCBP1	NCBP1	-0.968332695538158	4.46734214238886	-6.12550408053738	0.00109932202395047	0.0047328369693914	-1.24825986571658
GPD2	GPD2	-0.967981073498541	3.44463840802102	-8.64602208715833	0.000186480419899897	0.00136537191936595	0.787342919477258
LYPLAL1	LYPLAL1	-0.967802729922688	1.91145140141016	-6.61485111145667	0.000747026860064931	0.00356363530814577	-0.805433078399103
POFUT2	POFUT2	0.967501041286801	3.44642796168638	18.881480292112	2.6478955954983e-06	0.000114557294714647	5.58824000501648
C11orf54	C11orf54	-0.96718676522178	2.10347039105809	-6.79309771416674	0.000652645721438856	0.00322329594630394	-0.650498682192459
CADM4	CADM4	-0.966750846235895	3.48752939620242	-12.0837179560905	3.08852381958697e-05	0.000433377618819047	2.8421824792003
VAMP2	VAMP2	0.966328310122213	3.12533638408008	8.83058221686655	0.000166769128167461	0.00128152635234722	0.915492269957818
MEF2D	MEF2D	0.966302123887313	4.37609849776793	10.1840183986876	7.79191515027955e-05	0.000775905193845992	1.78710299312973
EPPK1	EPPK1	-0.965710841116882	2.82790006451426	-6.43616126737481	0.000857887303119051	0.00393574825545268	-0.964099569352096
HDHD3	HDHD3	-0.965403324471177	2.34810535056358	-9.41694155976808	0.000118501171503877	0.00101179380763609	1.30719104145512
UMPS	UMPS	-0.964923055040354	3.38690814999856	-11.2417027770083	4.5719171675131e-05	0.00055707630946863	2.39582651669646
HIST1H2BD	HIST1H2BD	0.964648442041087	3.80967390106493	6.34959286137711	0.000918379597964908	0.00414441053474967	-1.04220594818434
ANXA1	ANXA1	0.964523059709142	5.75066216712419	10.7741732615479	5.75262133461463e-05	0.000636814329055763	2.13379411687036
MRM1	MRM1	-0.964030741861581	2.85851542911375	-14.0075221586294	1.3770835857893e-05	0.000278684083181285	3.75605079516673
CHAMP1	CHAMP1	-0.963351089956545	3.63587999885567	-10.0015852571848	8.58604329416064e-05	0.000821346044070293	1.67609238806768
GDPD3	GDPD3	0.96295376574312	0.834168492538636	7.46912633603621	0.000400944950825926	0.00232696622511762	-0.0913136207989398
HSDL2	HSDL2	-0.96192073904216	5.48473407494214	-5.89526795243913	0.00132957656768761	0.00546421086382413	-1.46597614268223
CHPF	CHPF	0.961869789419444	2.84295599569966	11.8062703422019	3.50449216022227e-05	0.000465047111256116	2.69855499346196
ATP2A3	ATP2A3	0.961690907036703	3.14486435324721	14.0777214606379	1.33980672694927e-05	0.00027524327098021	3.78694966424093
GABARAPL1	GABARAPL1	0.96150150788007	5.44985711312485	10.4071466914892	6.93455635994114e-05	0.000718187270564534	1.92036394088912
CENPE	CENPE	-0.961489038005184	2.94499220207369	-5.72653899494782	0.00153395652330336	0.00607355968138542	-1.62954451582473
CREBL2	CREBL2	-0.961456594444325	3.73903690044255	-8.9607455445856	0.000154324098669696	0.00121259361560401	1.00443494767062
SQRDL	SQRDL	0.961038687928143	1.05032590614246	12.1148562158397	3.0455523151362e-05	0.000429439509932289	2.85809920574635
PID1	PID1	0.960926285754065	0.905278402734103	8.30461557138053	0.000230584348339385	0.0015805542319745	0.543742797190482
PLAGL2	PLAGL2	-0.96021847654645	2.9938332729096	-9.3252136099307	0.000124848420067311	0.00104495135000698	1.24740504998287
ARID5A	ARID5A	0.959225504250344	2.25559758514339	18.8684327109212	2.65807239593252e-06	0.000114557294714647	5.58404674597394
LAMB2	LAMB2	-0.959204855546787	2.59651249980604	-22.7783465727987	9.32597836833362e-07	7.45031186110399e-05	6.71285139779774
ADAR	ADAR	-0.959049499302236	5.65930069843826	-22.3451380638166	1.03790703397763e-06	7.72079611439708e-05	6.59918296391986
EDIL3	EDIL3	0.958958687962143	0.964119835799628	8.25815066398206	0.000237482846955572	0.00160665824740582	0.509909670532199
OLFML2A	OLFML2A	-0.958579428125056	4.44708227494407	-9.33395910123155	0.000124226423510499	0.00104376688353412	1.25312829449993
SALL4	SALL4	0.957920304740739	2.52860649007255	14.0202672032046	1.37022624891251e-05	0.000277986996525948	3.76167239696442
MLH3	MLH3	-0.957194661453817	1.82060561266143	-4.55680107254614	0.00454079511344066	0.0138722318520847	-2.8654267041716
ZNF623	ZNF623	-0.957151823288894	2.06708158333396	-9.61819501513909	0.000105850106193648	0.000945956554045444	1.43651187264889
RAB3IL1	RAB3IL1	0.957001518222536	2.94857155911089	9.49685281163877	0.000113277116529039	0.000984737196037656	1.35884165846479
CD276	CD276	0.956878308988507	4.71531998151676	8.41465465360241	0.000215158127259926	0.0015069394029198	0.623208758080093
DNAJC30	DNAJC30	-0.956674300387718	1.39720045920083	-11.2636747776593	4.5238128916915e-05	0.000553699455864659	2.4078814143483
CSE1L	CSE1L	-0.956019980097958	7.00907055306283	-9.49547760010347	0.000113364714105608	0.000984973097330375	1.3579561720625
ELL2	ELL2	0.95598266192327	4.86639490066175	5.62617668839757	0.00167264848695522	0.00647247422826306	-1.72849559369986
DHX57	DHX57	-0.955967145808046	2.38238633363369	-8.33648866030122	0.000225987199940383	0.00155965835462741	0.566855093414139
RGL2	RGL2	0.955883219912239	2.97501839427183	9.69051549414683	0.000101694435360522	0.000919941268674076	1.48237480459686
HECA	HECA	0.95548972548142	2.16652505199469	7.25144787040759	0.000467108499390914	0.00258217324858411	-0.266649985568113
POLDIP3	POLDIP3	0.955282640277034	5.01125937924412	10.612442545618	6.2417783218112e-05	0.000670744133513366	2.04061082807177
NSD1	NSD1	-0.955009706089313	3.15799593603659	-7.87299552536492	0.000304945050294283	0.00192627367752779	0.222894917972381
MAP1S	MAP1S	0.954824003015253	3.10749399790972	18.2006529989222	3.24610034827254e-06	0.00012561097570952	5.36505587134149
SLC45A3	SLC45A3	0.953620896673421	2.25107143559691	11.0240624426478	5.08223780457584e-05	0.000596029644138386	2.27517599282907
UBE2S	UBE2S	0.953459240307146	6.12841953628752	6.86219373908077	0.000619832449988465	0.00311272824992666	-0.591312750229562
RBM15B	RBM15B	-0.953105252613829	3.39971317637608	-22.4482973568034	1.01161296445105e-06	7.68343583546633e-05	6.62648286737178
UHRF2	UHRF2	0.95305646661	3.47675381397659	9.88492255102612	9.14353364916611e-05	0.000854603021678514	1.6041065539401
ISG15	ISG15	0.952947183009415	5.78334243962813	8.40412980511411	0.000216580408127958	0.00151299803979956	0.615647807300071
API5	API5	-0.952667360581202	4.8467914352934	-6.78643357047985	0.000655915691304001	0.00323020632618908	-0.656232543931457
PPIP5K2	PPIP5K2	-0.952032312269512	1.99520993871341	-7.85802496244002	0.000307988060841211	0.00193741887422228	0.211495859653697
AFMID	AFMID	0.951526637672373	3.05020093795357	23.8118444102063	7.28213444824692e-07	6.98725330771282e-05	6.97405842914683
TRIP10	TRIP10	0.951298884771822	5.45083543774647	14.3953794729787	1.18524909153274e-05	0.000256767193486169	3.92482291059263
C12orf4	C12orf4	-0.951148441497891	2.33973635087456	-5.91554617808866	0.00130719695931399	0.0053879203678138	-1.44654954393663
ANP32E	ANP32E	-0.950987882190375	6.03560595932937	-7.23724001993913	0.000471851060444843	0.00259605728662848	-0.278245696029561
TREM1	TREM1	0.950931740946274	0.475465870473137	18.8347212545917	2.68458008448528e-06	0.000114887436245408	5.57319761736971
PRR14L	PRR14L	-0.950902851328444	2.09448393408406	-5.58745291135952	0.00172998453058866	0.00662665835594167	-1.76701147447845
CCDC138	CCDC138	-0.950022693900958	2.90104226036617	-7.95220156210841	0.000289415941318759	0.00184752159091846	0.282896501891365
ADGRA3	ADGRA3	-0.949841220233036	2.54999832276322	-7.50909590078013	0.00039001532460889	0.00228305413338248	-0.0595844981326099
SUV39H2	SUV39H2	-0.949486609717297	2.62589301960461	-4.98533097206088	0.00299006623888463	0.0100497563642809	-2.39101783803056
IGF2BP2	IGF2BP2	0.948350159460087	4.0392461703003	15.9100525029358	6.83130026435355e-06	0.00018830577429202	4.54160093048073
PROB1	PROB1	-0.947769077875218	1.64191516835577	-14.7372929447439	1.04171915133697e-05	0.000239360320090699	4.06976589704184
KIAA0895	KIAA0895	-0.94687919584003	2.61547401425624	-6.80587480565458	0.000646428963515671	0.00320480043963293	-0.639517811689603
MFAP3	MFAP3	-0.94679211938248	2.70652401495058	-4.25231181713408	0.00620598297423423	0.0177060715644921	-3.21865569215623
RIBC2	RIBC2	-0.946389948516203	2.37967964141031	-9.38603981287291	0.0001205964192614	0.00102378127471989	1.28710983864184
COL25A1	COL25A1	-0.946295531293741	1.2195120397035	-8.166365547612	0.000251829446018421	0.00167725000207935	0.442584581044731
BAMBI	BAMBI	0.945847458095766	3.69352658922049	16.915800857771	4.86879012533587e-06	0.000154538426467827	4.91789196021434
44809	44809	0.945566145448779	1.30033963890129	10.2869673794115	7.38178926389699e-05	0.000749730230038316	1.84892644814357
PLCXD1	PLCXD1	0.94549508678256	2.75049663105761	17.5633985749196	3.95478245277885e-06	0.000139755663640391	5.14770886520445
ABCB10	ABCB10	-0.945340720815389	2.55180917859179	-16.1568619689971	6.27475182981857e-06	0.000180285682644752	4.63623773846716
ISL2	ISL2	0.945240188802246	1.14602769645834	6.84526748405167	0.000627690123943158	0.00314057119445884	-0.605766882664289
FAM173B	FAM173B	-0.945159984620395	3.08879528329877	-9.29222127314413	0.000127227875308161	0.00105640637953377	1.22576988899432
SPG20	SPG20	-0.944677786149146	3.22299579624672	-8.72095758360286	0.000178166067708511	0.00133238898335888	0.839666460865468
OMP	OMP	0.944422274999097	0.638684685866507	9.40559743060372	0.00011926536546357	0.00101672007784773	1.2998261930881
DDX28	DDX28	-0.944157766794818	2.13774847081001	-11.9937355141514	3.21675290271009e-05	0.000445531926773808	2.79595887872239
TRMT6	TRMT6	-0.943343144187496	3.17089815811225	-5.2510535697815	0.00233573973564815	0.00832455393424721	-2.10970318501995
STK38	STK38	-0.942677205264876	4.2004482612648	-5.61198234041914	0.00169340738486306	0.00653727481203888	-1.74259183443517
AC019206.1	AC019206.1	0.942629779916268	0.606786032619028	4.5805996736084	0.00443372772631024	0.0136334198545338	-2.83839063615332
ANXA2	ANXA2	0.942458580982273	7.16306733794456	14.8342161028011	1.00481366001251e-05	0.000233182611613443	4.11022100425965
PYM1	PYM1	-0.941561318361427	3.40654150476582	-13.8168493037501	1.48463964517016e-05	0.000289479918030917	3.6713191137819
NTAN1	NTAN1	0.941404203900176	1.98568416047134	10.7513595093706	5.81882871928433e-05	0.000640943650078192	2.12073075961897
AGGF1	AGGF1	-0.941076592185787	3.03694515051674	-5.79565296123984	0.00144614325025112	0.00583435356360599	-1.56212578148022
SLC25A32	SLC25A32	-0.940902886997336	3.67984010315507	-5.05101328974705	0.0028106441041799	0.00956711305917149	-2.32058551506192
URB2	URB2	-0.94064582757857	2.91227717658662	-12.999736085417	2.07305811525584e-05	0.00033878342536975	3.29424137612463
MAP2K7	MAP2K7	0.940594164358142	3.39996046905547	10.7966056761291	5.68837872630069e-05	0.000632123996112991	2.14661339504525
RASSF1	RASSF1	0.940341382771283	3.91251574428118	10.8205057102882	5.62085495175261e-05	0.000627187315198642	2.16024340008822
HOXA11	HOXA11	0.939969703846402	3.55122162833541	7.34070386225751	0.000438550682085724	0.00247297651846955	-0.194231987671991
ATL3	ATL3	-0.939116387611639	3.43110863218828	-9.56941472355722	0.000108765290837359	0.000962943141170998	1.40539709695894
ERCC6	ERCC6	-0.938927290105093	1.36952376403147	-7.49221723266697	0.000394587972304682	0.00230402604186938	-0.0729659639412459
PKN2	PKN2	-0.938850153191404	4.13848349647194	-4.51399493302457	0.0047408739187626	0.0143649152242793	-2.91426338142724
KIAA0196	KIAA0196	-0.938161556367437	3.40684174174974	-8.32616905895429	0.000227463832343344	0.00156553159810115	0.559380495198358
CDCA5	CDCA5	0.938134621254467	5.17647332722083	7.37944329852021	0.000426790732098048	0.00242488410047265	-0.163028525166633
GAS1	GAS1	-0.937082206837005	2.04642436328039	-6.44892190190225	0.00084936616538276	0.00390572966253703	-0.952655347529059
DMBX1	DMBX1	0.936731352731319	1.28789161867989	21.1458020515459	1.41108795944569e-06	8.84155151820377e-05	6.27064491374331
RAD21	RAD21	-0.936334880795637	5.86804868295947	-5.75863796215277	0.00149243010094787	0.00596349736927686	-1.59816005428974
DNAJC10	DNAJC10	-0.936328108696643	2.46363736394203	-7.25558226149631	0.000465738863095339	0.00257635036288155	-0.263279244271486
TRNT1	TRNT1	-0.93605192976809	2.93588793853102	-8.586716073817	0.000193382564787988	0.00140204511035208	0.7456454821523
SLC35A4	SLC35A4	-0.93594543100275	4.42544362032695	-24.3999808166539	6.35547375550117e-07	6.84750191320335e-05	7.11676128807423
C7orf73	C7orf73	-0.935644467820515	2.7266398833938	-12.0342944205419	3.15819729934299e-05	0.000440067734711014	2.81683589636214
IMPA2	IMPA2	-0.935425453720724	4.12159896009888	-9.16252450642832	0.000137109828782395	0.00111288753870671	1.14003496785135
KLHL38	KLHL38	0.935382035157591	0.700835006397043	9.89623618467593	9.08765410417702e-05	0.000851823780271276	1.61112212178152
EYA4	EYA4	-0.934828236391431	2.60585180163299	-6.53301493011414	0.000795600175314112	0.00372125249958145	-0.877676324968578
NAT16	NAT16	0.934668048730777	0.667662535400104	14.2941160009947	1.23213004214787e-05	0.000261888684595773	3.88121362568933
LRIG1	LRIG1	0.93433197927482	1.86924167677054	15.8408304078473	6.99767103660935e-06	0.00019145489844753	4.51477946129046
RAB31	RAB31	0.934209271241335	4.60802622644836	10.2244847548133	7.6276045615991e-05	0.000764684959464683	1.81147387098839
PTK7	PTK7	0.93345074132915	1.89065836242269	8.06259768295139	0.00026928160936566	0.00175544885881391	0.365671130349606
SRSF1	SRSF1	-0.933197517303896	6.0786132340636	-10.2789763097143	7.41270484670877e-05	0.000750632325563691	1.844148499947
PAFAH2	PAFAH2	-0.933062321045699	1.72385468821773	-15.7239586391985	7.28949127142418e-06	0.000194190902725262	4.4692133602039
WDR89	WDR89	-0.932144310261332	2.00407500021207	-7.74131959049418	0.000332961430790868	0.00205076547032666	0.121989128295809
GEMIN4	GEMIN4	-0.931935892564216	3.8125187468071	-16.0559120002333	6.49570241412751e-06	0.000183399459321579	4.59771561683183
ARFGAP3	ARFGAP3	0.93136783623068	3.1332121977933	7.90205130520944	0.000299138308848701	0.00189621096865922	0.244965856059816
CCNB1IP1	CCNB1IP1	0.931306943059009	4.40838793742155	10.1647192272232	7.87173390279303e-05	0.000779564845048032	1.77544800354663
LRPPRC	LRPPRC	-0.931272537101831	5.43973496438837	-8.49530854823307	0.000204613081074407	0.00145815910051757	0.680874250838999
FAM219B	FAM219B	0.930925590573676	1.8187813641045	8.2084001910568	0.000245137338227048	0.00164267400805561	0.47349892639034
C17orf62	C17orf62	-0.930858847928532	2.53946048895583	-12.6687941942792	2.38671338447212e-05	0.000369249266347913	3.13468577000596
ATP8A1	ATP8A1	-0.93083115164142	0.774121721180388	-11.2673954525198	4.51572585759798e-05	0.000553699455864659	2.4099205058597
SERTAD2	SERTAD2	0.930808080593807	3.29987991836931	7.67562465453458	0.000348053545535606	0.00211094657783625	0.0710966896898828
ATR	ATR	-0.930327887174533	2.87346113825696	-5.03652750883394	0.00284912939403134	0.00967259775585738	-2.3360677953457
HERC4	HERC4	0.929812672681374	4.12333569932161	12.0607473386195	3.12067955625849e-05	0.000436386185845555	2.83041484146336
EPDR1	EPDR1	-0.929703198617111	4.50295874434776	-10.1400825627584	7.97502147755325e-05	0.000784045077152579	1.76053942077698
SH3BP2	SH3BP2	0.929500313031212	2.78331243891347	12.4583966728244	2.61510293963591e-05	0.000391208833697048	3.03107110302231
RGS9	RGS9	0.929433810638233	0.481001248255419	13.5210462595819	1.67165703065632e-05	0.000306332561152104	3.53748386352479
NPDC1	NPDC1	0.928922703955487	4.69648802901413	10.2407704547897	7.56262370451959e-05	0.00076004134960104	1.82125635748359
ACAT1	ACAT1	-0.928739822251994	4.09436903579995	-11.1591569751191	4.75807124146103e-05	0.000573326468895278	2.35033375008215
PRKCA	PRKCA	0.928547776853915	3.61930509787136	15.1734272268599	8.87200620255084e-06	0.000217438230552245	4.24967402342716
PARS2	PARS2	-0.928377075691407	1.39427121547472	-6.72120063413262	0.000688947896341101	0.00334934353306263	-0.712598466229987
KIAA0040	KIAA0040	0.928144902493688	2.45893436153244	11.0689411470319	4.97176079468218e-05	0.000588799975971574	2.3002413959969
OBSL1	OBSL1	-0.927281438849768	1.47932754251848	-11.3389338654188	4.36347798327247e-05	0.000541473138435003	2.44900056514848
KHDRBS3	KHDRBS3	0.927123488399124	0.864946989375723	22.818969954405	9.23382998253577e-07	7.45031186110399e-05	6.72338049144744
MEGF8	MEGF8	-0.927079243182841	1.79549050695356	-10.5962888577599	6.29325814028172e-05	0.000674496502390325	2.03122954985241
ESCO2	ESCO2	-0.927056746158155	2.34879414332312	-6.60131003803144	0.000754821594403691	0.00358545316746688	-0.817338040341468
FAM171A2	FAM171A2	0.925843568236988	1.96774734647261	8.99975655699019	0.000150807674122107	0.00119378416867019	1.03086514586223
ABCC4	ABCC4	-0.925658175374334	2.94417118447442	-11.1451336272369	4.79057102147837e-05	0.000575115641200472	2.34257294280603
HIST1H2AC	HIST1H2AC	0.925635814021823	2.62184403267399	6.49757714593854	0.000817762612036419	0.00379657187594338	-0.909180819725613
PRTN3	PRTN3	0.925581585113809	1.03792299806412	7.15420261420217	0.000500714148724501	0.00269835732612334	-0.346395239520301
FAM131C	FAM131C	0.925577632445461	2.68203417089691	9.40399058486636	0.000119374074981263	0.00101711456878648	1.29878233664398
IFT80	IFT80	-0.924976420728479	1.33413328120901	-5.56010699700979	0.00177183848426923	0.00674731667770689	-1.79432456082463
RFTN1	RFTN1	-0.924222274785244	2.80550464048989	-12.2021453369558	2.92877607381801e-05	0.000419529709331866	2.90250413796744
ZNF66	ZNF66	-0.923808225482945	1.04612979618048	-19.4828377908165	2.22489492143548e-06	0.000108753373916625	5.7780911488747
PYCRL	PYCRL	-0.923663302953265	2.87136697510297	-8.17063619178944	0.000251139910188225	0.00167402629986759	0.445731750052371
ENTPD2	ENTPD2	0.923479857588573	2.5344833318859	4.82889051174684	0.00347277678190745	0.0113127387630582	-2.56118745074165
ENOX2	ENOX2	-0.923324246356928	2.25882164742633	-6.21741374562594	0.00102052856468618	0.00447304760185957	-1.16306277502264
ASCC3	ASCC3	-0.922537196294217	3.13549642091271	-6.2305063749258	0.00100984422799989	0.00444151520473711	-1.15100437021814
OSBPL6	OSBPL6	0.922312968412775	0.890327458747877	16.5040939494231	5.57933427459402e-06	0.000166921498724337	4.76681491378174
SYNGR3	SYNGR3	0.921487484040258	2.63335663072097	8.29245671187754	0.000232366713184487	0.00158787169651363	0.534905462685558
WDR45B	WDR45B	0.921428891615172	5.52776052669825	13.0820290827865	2.00273895846365e-05	0.000331382940096331	3.33328524466572
NOL8	NOL8	-0.921328025825325	3.33308942907944	-5.56094556051687	0.00177053782867704	0.00674394009047876	-1.79348559652419
ZNF341	ZNF341	0.921301685514505	1.6363452194697	15.1632173462985	8.90496300841916e-06	0.000217672755320486	4.24552422586664
TNFRSF10B	TNFRSF10B	0.920989624815829	5.35733437490296	23.6022973580427	7.65009179404826e-07	7.00890201796629e-05	6.92219554745847
TEAD1	TEAD1	-0.920643501591269	5.62214002863552	-4.55278202598013	0.00455916559227326	0.0139054477721686	-2.87000060796176
DDX1	DDX1	-0.919909915312306	5.16988416850337	-9.33731128784728	0.000123988969451316	0.00104376688353412	1.25532074062423
OR52D1	OR52D1	0.919180681586583	0.737990211832115	6.54243089088352	0.000789829023208474	0.00370169868155617	-0.86932799123084
TRIB1	TRIB1	0.919133916047945	3.10898588794653	21.0013550225711	1.46594441070932e-06	8.97808285521258e-05	6.22963333206665
TCTN3	TCTN3	-0.9190899617041	3.53504912987691	-9.0964964751029	0.000142483664439744	0.00114401250733754	1.09596292561432
SLC16A7	SLC16A7	-0.918820169248927	2.07892603105381	-4.6115125028523	0.00429892241189689	0.0133448447050709	-2.80339520038711
PIWIL2	PIWIL2	0.91878945904076	0.771203788090506	22.7695650700303	9.34603987877461e-07	7.45031186110399e-05	6.71057244164282
GPT2	GPT2	0.918723218326231	2.58563055310005	26.3338210612553	4.15166192316209e-07	5.6073579013558e-05	7.55818838354203
TRIM5	TRIM5	-0.917721763466033	2.14251647670076	-7.16634752333857	0.00049636726670784	0.0026820295661484	-0.336387208497927
RNF114	RNF114	0.916957918894156	5.52683955421408	10.5003343725145	6.60949771494076e-05	0.00069783102575567	1.97522237240047
COL5A1	COL5A1	0.916343802237424	6.13582916971166	8.67069693708456	0.000183693644716349	0.00135486728013963	0.804616586707692
GDI1	GDI1	0.915870820872227	4.59482748288756	19.4264410185406	2.26100418707201e-06	0.000108976388199971	5.7605654843559
TGFBR3	TGFBR3	-0.915804220197535	2.95048271430518	-12.0008758836951	3.20635255703619e-05	0.000444686020302675	2.79963929314931
DDN	DDN	-0.915739752601575	3.39397617938257	-7.26787470099423	0.000461694113749342	0.00256355105899472	-0.253266693631316
GJB5	GJB5	0.915649255377088	1.57846391805664	7.673463480434	0.000348563396622646	0.00211094657783625	0.0694161876550634
B4GALT4	B4GALT4	0.915623037008626	2.92054276238163	26.5471707835236	3.96867784521344e-07	5.50835397211266e-05	7.60444702467525
BAIAP3	BAIAP3	0.915375810900393	0.908050519580856	11.8586924218816	3.42109637882516e-05	0.000460223625990427	2.72594452992951
TUFT1	TUFT1	0.91523527201761	4.29126114680686	11.3219998919296	4.39896665453799e-05	0.000544383909269741	2.43977145517124
BACE2	BACE2	-0.915187260140364	5.40260493593597	-20.6675739666441	1.60258704300252e-06	9.32419482769787e-05	6.13362124495806
NKX3-1	NKX3-1	0.914724099911391	0.972845327447593	8.43387843581191	0.000212588320725325	0.00149536974651825	0.636997437277952
PPP2R3A	PPP2R3A	-0.91471893001166	1.99588100053614	-8.58704114886882	0.000193343928117504	0.00140204511035208	0.745874736038475
PANK1	PANK1	-0.914071479503309	1.34190756141463	-7.70690519646514	0.00034077033242293	0.00208232913934807	0.09537510450191
TGFB1I1	TGFB1I1	0.913989574244189	1.42804286426494	7.75758505697464	0.000329343249319118	0.00203540624987016	0.134532770125352
LY6K	LY6K	0.913851221613328	4.50523750336149	11.5890038821519	3.8765288776035e-05	0.000498835165442643	2.58375552889875
TFDP1	TFDP1	-0.912353139983798	5.50051250060665	-14.863285150873	9.94045711551782e-06	0.000232728123374656	4.12230081648972
IL34	IL34	-0.912229996172625	0.678981614341694	-13.4250730305601	1.73818015626256e-05	0.000312312914240343	3.49342195669762
HS6ST2	HS6ST2	-0.911775397085717	3.86912679340987	-7.04551657742462	0.000541647525589153	0.00285038363703614	-0.436584790698012
CTGF	CTGF	-0.911766986081036	3.68579496578925	-8.95306531306751	0.000155027615092596	0.00121537770812006	0.999219316416363
SAMD5	SAMD5	-0.911564967186428	0.604774471162025	-11.1382450931752	4.80663069002232e-05	0.00057661870818228	2.33875724005042
MCAT	MCAT	-0.911471673245026	3.10409307333173	-6.11034954635295	0.00111297858603832	0.00477849638325609	-1.26240034147705
MAK16	MAK16	-0.911457107728542	2.66863241656882	-5.31269123042097	0.00220847727663684	0.00797745084560771	-2.04580716956188
TIMP4	TIMP4	0.911434061215362	1.88191724686916	12.4816486556645	2.58864078275679e-05	0.000389755517485128	3.0426071784288
TIGAR	TIGAR	-0.910907325860072	2.65313703361125	-5.0629291480035	0.0027794325969544	0.00949858116991487	-2.30787153790977
ITPR3	ITPR3	0.910903400704059	5.73543017234299	8.99551104950225	0.000151185791790792	0.00119503529066657	1.02799380918636
EHHADH	EHHADH	-0.910825587843135	1.78330226012504	-7.80664628872875	0.000318703793966527	0.00198471082091311	0.172232324321223
AFF1	AFF1	-0.910748001892169	2.80902681970788	-7.44418354744605	0.000407945967078399	0.00235168002465471	-0.111186349568117
ACSL3	ACSL3	-0.910348641913088	4.07384944960149	-7.18018887232411	0.000491466533348248	0.00266527340039158	-0.324998243036018
ABTB1	ABTB1	0.910127211909349	2.1534643130033	17.1765350368499	4.47372832493781e-06	0.000148035044276021	5.01154304277328
HMGN3	HMGN3	-0.909574731581943	4.67120928128981	-16.5012570832153	5.58463707850803e-06	0.000166921498724337	4.76575999527273
IPO9	IPO9	-0.909269825783496	3.92796221975064	-10.3650396645557	7.08754731049996e-05	0.000727556605137712	1.89542352563517
FADS2	FADS2	-0.909225951878822	1.6676538894363	-12.980904851626	2.0895540039123e-05	0.000340069173603749	3.28527202907664
SLC25A17	SLC25A17	-0.908901995260673	3.04688518868943	-9.70614571164772	0.000100821531340997	0.000914531803091479	1.4922452978243
PDZD4	PDZD4	0.90872311587745	2.4967057149916	21.529100318463	1.27683018315164e-06	8.25430179116006e-05	6.37793309381224
AXL	AXL	0.908671625705533	5.08129130293153	15.794192456604	7.11244698007684e-06	0.000192911655331208	4.49663883337192
CPVL	CPVL	-0.908508316592095	1.40704602096374	-13.9178774121495	1.42647027667202e-05	0.000284438522365531	3.71636184888314
PDE7B	PDE7B	-0.908425219168623	0.601998796186304	-28.5203041314575	2.65841245879194e-07	4.60725503895526e-05	8.01138282601035
NTSR1	NTSR1	0.908280925461995	1.07301736163069	6.84976158331814	0.000625592618632073	0.00313547274669366	-0.601926353928468
SLC41A2	SLC41A2	-0.90797914495126	1.7023466742485	-8.51687416812611	0.0002018964132098	0.00144799157057123	0.6962110927624
SLC7A8	SLC7A8	0.90751592956916	0.915577910570629	8.862074393603	0.000163653931978895	0.00126574898491126	0.937118948236719
FXR2	FXR2	0.907507728977471	4.56513547645199	11.7071985780927	3.668695983122e-05	0.000478900050168594	2.64646542555696
ALDH6A1	ALDH6A1	-0.907398911382008	2.35079720116123	-17.2465320502146	4.37416484852473e-06	0.000146323448762457	5.03642418425068
CCDC18	CCDC18	-0.907146646673994	2.41307833031452	-5.08049570978582	0.00273414165762277	0.0093712953292795	-2.28916384756865
TGM1	TGM1	-0.9071189370103	1.51511005468453	-7.88346285815226	0.000302838179703946	0.00191593661575028	0.230854020544282
USF3	USF3	-0.907095497634717	1.27391553982387	-7.48565552290377	0.000396382430190431	0.00230851504028392	-0.0781749547796879
GLTSCR1L	GLTSCR1L	-0.907072850427268	1.41449878767147	-8.08102934785248	0.000266081246248403	0.00174085525406937	0.379395398867867
PLCL2	PLCL2	-0.906541397724971	2.42536308366428	-9.57610792707262	0.000108359792777949	0.000960440361341437	1.40967503882798
ENO3	ENO3	0.906302672858831	4.02909483920342	6.33986516865311	0.000925480737683438	0.00416032193642409	-1.05103414987334
C9orf69	C9orf69	-0.906066499006544	4.46854942721259	-8.66753779292024	0.000184047712905837	0.00135486728013963	0.802407470019297
ERVMER34-1	ERVMER34-1	-0.905602357587918	2.09583830674345	-9.39739955087858	0.000119821197535613	0.00101932487156797	1.29449888715523
SYT12	SYT12	-0.905347974286238	2.56633733821841	-20.5435385305392	1.65714410800314e-06	9.43351975798365e-05	6.09749184921139
TBX2	TBX2	0.904882926090797	0.785851601855995	17.859416195257	3.6050892279662e-06	0.000134394756551024	5.24972171556353
AGT	AGT	-0.904842831418215	1.48694101861086	-9.01136111142788	0.000149779756700507	0.00118622363461738	1.03870734115467
HS6ST1	HS6ST1	-0.904285642370898	3.37851195840864	-12.4974934804237	2.57078819434726e-05	0.000388143748601587	3.05045610048786
NSF	NSF	-0.903812850997952	3.27408654818401	-14.1999861697305	1.2776709884681e-05	0.00026718522093856	3.84039073991245
SLC38A10	SLC38A10	-0.903676869522836	3.5403049737564	-17.023445552868	4.70091276703319e-06	0.000151949543428051	4.9567429475662
SAMD9	SAMD9	-0.903417137533124	1.56499991831145	-4.26584281343245	0.00611867651034806	0.0174998874701686	-3.20266858160304
CCDC47	CCDC47	-0.903258319444331	4.56883006228154	-6.02662454280954	0.00119205601941343	0.00502322416251013	-1.34100164606972
FOXD1	FOXD1	0.903011736912426	1.12030965058633	8.05515619297062	0.000270586394601522	0.0017611358187988	0.360122462750201
PRKDC	PRKDC	-0.902849494912181	6.09348208582542	-7.65918261037516	0.000351954379036575	0.00212673916501663	0.0583014429844813
KIF13A	KIF13A	-0.902668166568004	2.8050735654265	-7.72437179180215	0.000336780699685583	0.00206647622545305	0.108895346987905
NCR3LG1	NCR3LG1	-0.902440286033838	3.10595755825622	-7.73010549745537	0.00033548290309959	0.00206006482261418	0.113327917114299
CLASRP	CLASRP	0.902291308566595	3.7741930897949	12.9586957497313	2.10920707433778e-05	0.000341874469049408	3.27467701143815
CBY3	CBY3	-0.902027205709298	0.80779755008245	-5.51313419568621	0.00184648339255956	0.00696804747467865	-1.84146260713287
MBD1	MBD1	0.901847107992501	3.29769997464348	21.9402563900523	1.14918502911989e-06	7.87435754665419e-05	6.49060033130887
SH3D21	SH3D21	0.901761611734944	2.35967930808602	7.24750821464063	0.000468417979777188	0.00258502618853326	-0.269863441963548
SLC12A8	SLC12A8	0.901357240277327	1.05496714297127	9.45298681748434	0.000116110680644593	0.000998184220781567	1.33053850357345
MRPS17	MRPS17	-0.901179938351472	1.52129467321435	-13.5954780962003	1.62211577850338e-05	0.00030166538981277	3.57143833795148
BPTF	BPTF	-0.901153232459053	2.76322025747787	-4.49929168879278	0.00481189974898249	0.0145383269307629	-2.93109966275698
MFSD10	MFSD10	0.900854353838868	4.27574066581273	11.4898883297603	4.0615052216977e-05	0.000517325891842669	2.53068625635181
TECPR2	TECPR2	-0.900291821882356	1.25623876395731	-25.6967598772587	4.76014963039177e-07	5.97906139714206e-05	7.4172627456599
DLAT	DLAT	-0.899876961480925	4.16872768892547	-25.8020033790607	4.65273654913079e-07	5.96832528518816e-05	7.44083803376705
CUL4A	CUL4A	-0.899691317551297	5.58140342830103	-17.169380786813	4.48405369804101e-06	0.000148035044276021	5.00899383610453
GSTK1	GSTK1	-0.899674877680874	3.73632752340813	-16.3185685450046	5.93894063584118e-06	0.000173079216276366	4.69741532091013
HYAL3	HYAL3	-0.899618635665388	2.14482144020184	-13.5420920255011	1.65747132800655e-05	0.000304761460548022	3.54710374793004
TLCD1	TLCD1	-0.899416633073214	3.22770895316091	-7.42411486326561	0.00041368221918737	0.00237299191295121	-0.127216295901357
PM20D2	PM20D2	-0.898933171122536	3.20676953640271	-7.76142738037996	0.000328495234929882	0.00203257956292751	0.137492624377568
ZNF761	ZNF761	-0.898834786306465	1.9534375747969	-4.01398435591116	0.00800060805294903	0.0216508149153808	-3.50469852451009
POLR1B	POLR1B	-0.898648543349425	4.13103861193762	-8.98707246262773	0.000151940648490525	0.00119790146217247	1.0222829589554
BRD2	BRD2	0.898637875109609	5.3439951169381	13.9636410914998	1.40100328819058e-05	0.000280573196989888	3.73665559929906
MYADM	MYADM	0.898489930422465	3.79391876743289	14.5464392991708	1.11914729200829e-05	0.000249071428061571	3.98929335907083
SPIRE2	SPIRE2	-0.898454871328389	2.14255633353188	-8.75062400963353	0.000174994518655396	0.00131739172985908	0.860270127857326
KATNAL2	KATNAL2	-0.898421165657365	1.20260586910511	-7.10081800918953	0.000520353395101285	0.0027757292598543	-0.390553256956003
HOXB5	HOXB5	0.898092036783203	1.15199666334442	18.2171216610149	3.22986560113302e-06	0.00012561097570952	5.37056214988082
CLDN9	CLDN9	0.897969936390656	0.673832193833877	6.6616279810359	0.000720808911800772	0.00346903928571533	-0.764455795784933
TIGD5	TIGD5	-0.897899793148875	0.956070696588198	-17.7973683126189	3.67527526031866e-06	0.000135768501736624	5.22849200809465
NES	NES	0.897557900822209	2.13541954962035	10.3501377550857	7.14263517350296e-05	0.000729991653773756	1.88657404703534
AASDH	AASDH	-0.897017736944092	1.33856283526034	-9.11374789864176	0.000141056246896329	0.00113570208243275	1.10750575728964
EDNRA	EDNRA	-0.895485702848365	2.39738136866814	-4.58949476187802	0.00439445038513047	0.0135444608705634	-2.82830659941899
HK2	HK2	0.89544381937579	5.94814882705961	6.84909920203325	0.000625901256659982	0.00313547274669366	-0.602492278550049
RHBDD2	RHBDD2	0.8952243451148	5.02056278301824	10.070878417797	8.27374366800717e-05	0.000803742147260017	1.7184789393076
CDH2	CDH2	0.894849991772878	3.22524653671963	13.3282515939019	1.8084599828034e-05	0.000316582328597723	3.44864657050385
ZNF704	ZNF704	-0.894658088449786	1.26537373868297	-10.1390134928235	7.97953924202919e-05	0.000784045077152579	1.75989171678668
AC024361.1	AC024361.1	0.894424551500963	1.74452339669717	1.53733536946035	0.178373700705367	0.274866246518268	-6.81122770718136
SMC1A	SMC1A	-0.894293266272834	4.9500741148932	-17.7335191778348	3.74918114508046e-06	0.000137421176299756	5.20656173138823
SLC25A25	SLC25A25	0.893967083208135	3.48856747097828	7.04983659235209	0.000539948111080693	0.00284485597594294	-0.432978296693741
JPH1	JPH1	-0.893821264969596	3.42316329004634	-5.75518129791427	0.0014968391608033	0.00597671734525652	-1.60153369280728
BOD1L1	BOD1L1	-0.893525971672547	2.5888124279195	-4.37198026450099	0.00548018813830692	0.016067080755042	-3.07820477700759
LHX4	LHX4	-0.893307060763869	1.30312054605111	-11.902590620216	3.35304548054863e-05	0.000456681457922343	2.74878939563608
RPL17	RPL17	0.893135492406313	1.27404202311178	5.6391555227334	0.00165392340481313	0.00641678165939765	-1.71562858565451
H3F3B	H3F3B	0.89282537438437	6.60952803502926	12.1633763099158	2.97998182561985e-05	0.000424165068404726	2.88282071028844
HYAL1	HYAL1	-0.892236999528955	5.16348343937243	-18.4550111338188	3.00567597039538e-06	0.000121994974047988	5.44949662388511
CRIM1	CRIM1	-0.890788360678129	4.98678176062738	-9.02081980257255	0.00014894796357513	0.00118078407523233	1.04509264504908
FPGT	FPGT	-0.890597515213102	2.02284481212339	-7.24156248474497	0.000470402331874579	0.00259071142277511	-0.274715931377578
HEATR1	HEATR1	-0.890338932177128	4.29750989584048	-7.2114704415892	0.000480596404272396	0.00262819604632481	-0.299325633399021
ZSCAN30	ZSCAN30	-0.889865141433786	1.06806129391936	-5.76937203903697	0.0014788336624465	0.00592369785958102	-1.58769313403093
SBK2	SBK2	0.889071445783779	0.87269326602182	5.54900070892168	0.00178916908179043	0.00680218284981279	-1.80544457533817
C6orf136	C6orf136	0.889055382905712	3.49364385532094	7.61324724550519	0.000363124872651737	0.00217125400295074	0.0224304771034696
ZBTB42	ZBTB42	-0.888554150155051	1.57384391465256	-18.5167369067361	2.95052692727672e-06	0.000121075652826864	5.46979537706154
RUNX3	RUNX3	0.888388219099536	4.0499062072593	15.7124619980205	7.3189622658714e-06	0.000194190902725262	4.46471176938284
RABGEF1	RABGEF1	0.887967172923697	1.52141210988081	8.02403059337447	0.000276124358986446	0.00178673488109129	0.336865731425306
BRI3BP	BRI3BP	-0.887938459347822	3.27895486260139	-19.6458221316718	2.12428924421717e-06	0.000105960301264094	5.82842268009996
WDR45	WDR45	0.887808167807228	3.69078862771808	10.9160247500152	5.36019092305865e-05	0.000613124796291184	2.21443122985606
CENPF	CENPF	-0.887410930239036	5.12610182715373	-4.39313741412939	0.00536215837458195	0.0158165710809912	-3.05359325446397
MTURN	MTURN	0.887250735204416	2.5543815166222	14.1936786592932	1.28079261059294e-05	0.00026718522093856	3.83764533077053
PRKAR2A	PRKAR2A	-0.886960516709752	4.1838031865367	-13.1703241627047	1.93038022064398e-05	0.000326222242474182	3.37490324971279
GSTO1	GSTO1	0.886842549273839	5.69496097947555	12.6246899253807	2.43258649455862e-05	0.000374214037609579	3.11310827006387
LANCL1	LANCL1	-0.88638897985413	4.04948471531838	-6.86663852973418	0.000617787999417169	0.00310629145015589	-0.587521894928776
EML2	EML2	0.885944030499693	3.37676433777974	10.9224762124783	5.34310145054111e-05	0.000612418704275431	2.21807475186828
IKBKE	IKBKE	-0.885895298175679	2.08173799063062	-12.5930603745036	2.46612160601033e-05	0.000377235559469618	3.09758760421015
FNBP1	FNBP1	-0.885705112722205	4.0719242584218	-12.1927162811535	2.94113434308648e-05	0.000420667423908884	2.89772259629892
SIK1	SIK1	0.885224730356643	3.83369871094184	8.40454091783848	0.000216524646894987	0.00151299803979956	0.615943303370212
B4GALNT4	B4GALNT4	0.885075391024929	3.9425824502366	10.1111271462773	8.0984477647109e-05	0.00079285945032996	1.74297390223937
PGM2L1	PGM2L1	0.884457287745211	2.65599237523027	3.48573289588943	0.0144892979865491	0.0348766479756016	-4.16849783434998
DAPK2	DAPK2	0.883409014195935	0.819302804448854	14.5374564690753	1.12295497016892e-05	0.000249237866744166	3.98547895000291
GLRX	GLRX	0.883098955656835	3.01270263225158	9.52703216857159	0.000111374531089894	0.000974773212242042	1.37824424733254
USP13	USP13	-0.88293387128752	2.77159154968534	-14.2173884911081	1.26910467117178e-05	0.00026643020873788	3.84795879627096
SHB	SHB	0.882929984688131	1.52156774460857	10.815691339401	5.63438100728689e-05	0.00062826626276325	2.15750011680645
AKAP17A	AKAP17A	0.882670817130117	4.04068438913765	10.1509712795179	7.9291770126509e-05	0.000781926287609539	1.76713278429785
HERC3	HERC3	0.882417748826207	1.6664613487507	5.85667396705101	0.00137340291310749	0.00559758939952115	-1.50308543231579
GLIS3	GLIS3	-0.881222346810986	1.78460679585793	-17.5048959520601	4.02852800731778e-06	0.00014083422696827	5.12732694245623
RBP5	RBP5	-0.881145515688071	2.52809569974096	-7.9945833535294	0.000281485572845562	0.00181323901432465	0.314791046768594
MED15	MED15	0.881035992470801	3.62788325656341	14.3298339256116	1.2153498153186e-05	0.000259152668080567	3.89663178360076
HLA-E	HLA-E	0.880616887477321	5.57877153627061	12.016286692918	3.18403985104072e-05	0.000442586972809764	2.80757527219367
RGS14	RGS14	0.880596866190149	0.953380718718453	7.0968297719408	0.000521856162689387	0.00278283428686507	-0.393863125838004
SYNC	SYNC	-0.880549447735886	2.01093831405198	-11.0468749874879	5.02572542460466e-05	0.000592860918843117	2.28792936043708
RAP1GAP	RAP1GAP	0.880221393971151	3.2522944750079	10.4708897149905	6.71024178206389e-05	0.000702097295257565	1.95793863983175
PHTF2	PHTF2	-0.879761182780065	3.02772248046763	-7.26715132971453	0.000461931001329707	0.00256399248472308	-0.253855511747069
BAK1	BAK1	0.879127674281202	4.34447677615898	7.58406765829277	0.000370434932364644	0.00219765312569279	-0.000451225496642671
BNIP3	BNIP3	0.879060216914094	5.26696810495605	8.5542349581569	0.000197288896978462	0.0014221386817151	0.722699755498093
APOE	APOE	0.87901360386518	0.50593751227033	23.3643368035664	8.09478003001172e-07	7.10036850589431e-05	6.86263340594223
HMX3	HMX3	0.878473085943711	2.80901669255637	8.42771245969315	0.000213408661527128	0.0014989520000929	0.632577778793575
FOS	FOS	0.878433533684959	3.71355430698822	10.773681124849	5.75404022079727e-05	0.000636814329055763	2.13351259374382
PLCE1	PLCE1	-0.877765024996421	1.63659356969689	-6.53813824798025	0.00079245399930539	0.00370973221341497	-0.873132743000381
UBXN4	UBXN4	-0.877574002819509	4.25002795780813	-6.32409609243519	0.000937127453579826	0.0041992615908022	-1.06536731469712
NAB2	NAB2	0.877310646458159	3.9940276204066	7.47303114381818	0.000399861629639163	0.00232331128802424	-0.0882075781079408
CDR2	CDR2	0.877227714414186	3.10528774329175	19.0411247528671	2.5270118261839e-06	0.000113293910001391	5.63928852001226
TLE1	TLE1	0.87703089211219	3.5335545086376	11.8122921484766	3.4947922231839e-05	0.000465047111256116	2.70170731906392
WBP1L	WBP1L	-0.876872121937891	2.77748715178333	-7.28450330759872	0.00045628734357119	0.00254372352462372	-0.239744532615668
TMX3	TMX3	-0.876487127335575	2.84422199018298	-5.40057852323151	0.0020405467211184	0.00751074257427471	-1.9555660433089
GJC1	GJC1	0.875933327389518	3.3549500319388	22.7603624359859	9.36711795901595e-07	7.45031186110399e-05	6.70818308799118
TMTC3	TMTC3	-0.87589895538594	2.58750671234533	-4.51171299870507	0.0047518184380463	0.0143914991958008	-2.91687429292803
LMBRD2	LMBRD2	-0.87587747146863	2.43205306040568	-4.2419319091484	0.00627391546307276	0.0178561070595595	-3.23093812670214
UBE2V1	UBE2V1	0.875435068468153	1.39148557089394	25.1584138696629	5.35744231633207e-07	6.18993565782735e-05	7.29479652186276
PRSS23	PRSS23	-0.875423507628892	4.6716539651445	-13.973458287028	1.39560984596358e-05	0.000279998522174787	3.74100015091634
HRSP12	HRSP12	-0.874826870095673	3.67233904453875	-9.64110464653458	0.000104512559195786	0.000938828436751096	1.4510746831163
DHX9	DHX9	-0.874471393391822	6.16074874640395	-10.5392532688385	6.47904045684803e-05	0.000689418994660426	1.99799704599868
GFM1	GFM1	-0.874460815028125	3.66230257273294	-11.3847525192285	4.26912378935179e-05	0.000535398734813933	2.47390523302126
RHOB	RHOB	0.874412961606841	7.65501047026368	7.40638836966138	0.000418827111662691	0.00239239567885585	-0.141405618440047
ZNF124	ZNF124	-0.874147534293977	1.37170327698089	-15.5337257202106	7.795638407137e-06	0.000199391726653689	4.3942771981624
HEBP2	HEBP2	0.874034989206318	0.660676394997558	21.0068615594443	1.46380774030423e-06	8.97808285521258e-05	6.23120266127853
HSPB7	HSPB7	-0.873782236238887	4.50977585041066	-11.7225686299204	3.6426399313738e-05	0.000476262015425446	2.65457480019172
CPNE8	CPNE8	-0.873693696506733	3.07445801634623	-6.15907842848689	0.00106975037753026	0.00463492111711316	-1.21702597894289
OBFC1	OBFC1	0.87358805644923	3.04716181561598	7.08952752987121	0.000524620726533301	0.00279090342634585	-0.399927266370866
TEX29	TEX29	0.873553253422598	0.892985814784689	8.99612526925802	0.000151131019121162	0.00119503529066657	1.02840929618046
S100A10	S100A10	0.8733497380424	7.66296663460597	18.4241559860814	3.03369729606145e-06	0.000122331590718161	5.43932178410103
ALG8	ALG8	-0.873082617727361	4.14212878341942	-10.0332025624354	8.4418667654729e-05	0.000813765985066976	1.69546661318687
OCLM	OCLM	0.872964857046393	1.47129372658235	4.83914093753061	0.00343854772730862	0.0112259280612394	-2.54993232166436
OSER1	OSER1	0.872718571308737	5.63456022715153	14.6633298435092	1.07095515500543e-05	0.0002440130130097	4.03870831896743
LOXL2	LOXL2	0.872307040637687	5.01067010185712	7.41452687689967	0.000416455831517845	0.0023821916963684	-0.134887555989879
CPSF6	CPSF6	-0.871990069843693	4.39994284097437	-5.57255240302	0.00175264743264965	0.00669367896721678	-1.78188236069388
TIRAP	TIRAP	-0.871799456976686	0.857198780339674	-17.4635918906079	4.08156773628774e-06	0.000141775735590327	5.11289237860533
CCDC107	CCDC107	0.871418167334033	1.03617333130894	7.37203246422982	0.000429011773652861	0.00243265952125958	-0.168987143020049
LPL	LPL	-0.870250181731389	5.16920614785077	-11.2375147273215	4.58115408018647e-05	0.000557784612259475	2.39352616850436
CDC34	CDC34	0.870224694992377	4.86399449037358	11.3182095234477	4.40695639244619e-05	0.000544383909269741	2.43770385340246
ADCK1	ADCK1	-0.870170117059826	1.44909555955552	-8.33413628964758	0.000226322815214245	0.00156097586056531	0.565151961619661
PTER	PTER	-0.869827247143212	2.74216650210165	-4.23586906505658	0.00631398425821558	0.0179481970948508	-3.23811961474152
ZBED1	ZBED1	-0.869806524429912	3.78497972079041	-9.63243429667214	0.000105016429382714	0.000942602011610901	1.44556702250637
CUX1	CUX1	-0.869304807244734	3.79397062349037	-17.6136648410858	3.89268359360254e-06	0.000139124116164667	5.16516257528449
KIFC3	KIFC3	0.868013436192155	3.55558992783956	11.4959784705498	4.04984549146415e-05	0.000516345864750555	2.53395990273905
HES6	HES6	0.867610772022146	1.3389941699341	12.3641086161962	2.72571020732342e-05	0.000402579736967415	2.98407174845563
C20orf96	C20orf96	0.867472707979577	1.47506544429383	6.89068320266333	0.000606862961833275	0.00307031196000804	-0.567049016972289
GPX3	GPX3	-0.866916972230783	0.592900013078365	-13.7207448207988	1.54257303287899e-05	0.000295500495407549	3.62815897781604
RPS17	RPS17	0.86671155293226	4.03414993418285	8.86098474167676	0.00016376057962117	0.00126574898491126	0.936371803152197
DSC3	DSC3	0.866400515022979	0.474861344970625	8.79018724200468	0.000170866851720962	0.00129990062903174	0.88765022605385
SNX9	SNX9	0.866006652824798	3.91729679321947	18.6733112873006	2.81588555118675e-06	0.000118536412181869	5.52095304350302
JPH3	JPH3	0.865596194972241	1.27477669415456	6.8584640838594	0.000621554020275749	0.00311848985041953	-0.594495210947871
STK32C	STK32C	0.865498571322842	1.90266980456552	5.63208282184944	0.00166409736055187	0.00644543901178684	-1.72263773075286
SLC2A1	SLC2A1	0.865428950841545	5.67277390652181	8.22869583081393	0.000241980484446397	0.00162964203063921	0.488375883104037
FYN	FYN	-0.8650408760659	3.31140084886665	-15.1588443815271	8.9191225936485e-06	0.000217672755320486	4.24374594610379
CRISPLD1	CRISPLD1	-0.864908126641176	0.941356112745229	-17.2684668103568	4.34350225098333e-06	0.000146113971981287	5.04419870061772
SMCHD1	SMCHD1	-0.864890741412166	3.34249671249166	-3.74462760745801	0.0107719966545195	0.0274154971877484	-3.83810993371661
EPC2	EPC2	-0.864751150800409	1.80331037598308	-5.77303770026466	0.00147422326366063	0.00591357186093093	-1.58412193745783
BCLAF1	BCLAF1	-0.864555657682846	4.26461533321722	-5.13153104878222	0.00260728442157119	0.00903152679392224	-2.23505212512278
FAM120B	FAM120B	-0.864268237690903	2.4033476832468	-9.94868406628521	8.83376581315361e-05	0.000836691156174916	1.64354768315448
KLHL29	KLHL29	-0.864007303746511	1.58494371972129	-20.0743836904476	1.88424902548033e-06	0.000101307923676898	5.95856513450232
OXCT1	OXCT1	-0.863723645986084	5.6331535092562	-11.8504396341028	3.4340698435768e-05	0.000461587721301235	2.72164047971869
COG2	COG2	-0.863483032529806	2.03516812812613	-9.73310240813596	9.93365629787329e-05	0.00090407371367963	1.50923394818481
TRUB2	TRUB2	-0.863429241246086	3.88432583248933	-13.3277615066504	1.80882410898773e-05	0.000316582328597723	3.44841909311178
MKNK2	MKNK2	0.863345031820978	4.89028786303681	17.3521208036674	4.22885717251132e-06	0.000144367869201326	5.07375128720818
ZMIZ2	ZMIZ2	0.863015168908556	3.40789096842511	17.2239995517652	4.40592817574234e-06	0.00014694552818823	5.0284266878268
ZNF605	ZNF605	-0.862708292891164	1.64803418052829	-6.27792436756418	0.000972216410953863	0.00431093564258285	-1.1074933729138
DSCC1	DSCC1	-0.86251597699625	3.54683197115318	-10.0521489779681	8.35682680667682e-05	0.000808438631280119	1.70704912730194
MPP1	MPP1	0.861926032002425	2.02991722412603	12.9178409332077	2.14592898583588e-05	0.000344766559252981	3.25513929078191
RPL28	RPL28	0.86180983516291	6.0558463581227	8.49916151257236	0.00020412460235515	0.00145815910051757	0.683616893858105
SNX4	SNX4	-0.861594916723992	4.38554122971007	-5.63182126774385	0.00166447498143682	0.00644543901178684	-1.72289705465844
SMNDC1	SMNDC1	0.86158418454883	3.71109153440446	11.8147620015209	3.49082287812106e-05	0.000464995874958874	2.702999795387
FOXE1	FOXE1	-0.861469438455477	2.025967678394	-12.4849197014085	2.58494337514228e-05	0.00038955885776543	3.04422833996681
MBLAC2	MBLAC2	-0.861140109628089	1.3335272706503	-6.67106041764494	0.000715652202517891	0.00345033738716158	-0.756220471633943
MESP1	MESP1	0.860898081698723	1.39306123385973	6.75816525662384	0.000669999315852733	0.00327897258165417	-0.680604982952177
POU5F1	POU5F1	-0.860698018727063	1.87013594371981	-8.35214301380423	0.0002237684929232	0.00154827398084819	0.57817820255719
ALS2CL	ALS2CL	0.860310305916114	2.32196765259053	9.5716393752356	0.000108630317120475	0.000962314571076482	1.40681928259829
TMEM206	TMEM206	0.860252584153096	2.89992916934577	7.6479133426183	0.000354657369297146	0.00213673195385348	0.0495181878632494
CNBP	CNBP	0.859151511633502	8.67601843172924	8.81299185065349	0.000168539263883752	0.00128723541862645	0.903382259654112
CTR9	CTR9	-0.858749560870104	4.54192014859103	-4.08201431783386	0.00743460906010488	0.0204279332430711	-3.42218793379027
EFNA2	EFNA2	0.858614771679724	1.33158712506991	7.52670854740281	0.000385309389364817	0.00226119425869677	-0.0456480975705462
SCAF4	SCAF4	0.85808681649273	2.92828706117476	7.46514214064857	0.000402053815528427	0.00233016677960676	-0.0944842173150979
INPP1	INPP1	0.85784168976021	2.21403166923202	14.8732699228604	9.90378381418489e-06	0.000232482049159778	4.12644438965695
ACACA	ACACA	-0.857398055728526	4.29590991298919	-18.9978925757649	2.55909516377995e-06	0.000113293910001391	5.6255114036514
ZSCAN20	ZSCAN20	-0.857287203895275	1.09960970995582	-15.7151079759544	7.31216707368025e-06	0.000194190902725262	4.46574812787568
TMEM209	TMEM209	-0.857157064528406	3.5574715685537	-5.02635069968967	0.00287652792408677	0.00974476528998101	-2.34696193793365
NLRX1	NLRX1	-0.857140874531939	2.2484668329192	-18.3915805639285	3.06361468903918e-06	0.000122843798827441	5.4285593213985
ARHGAP19	ARHGAP19	0.856994062197118	2.46952392952547	18.6559413485628	2.83046079785286e-06	0.000118842878499539	5.51530111172342
CCDC28A	CCDC28A	0.856943197243505	3.43670819846721	6.34792405487825	0.000919593321327803	0.00414661674288817	-1.04371970329527
CDC27	CDC27	-0.856488007676247	3.93296244257027	-4.3987355636866	0.00533141299587159	0.0157486943092918	-3.04709210947732
ATHL1	ATHL1	0.856313271126248	2.93778567028799	9.32064331470641	0.00012517491527331	0.00104522016643644	1.2444121948636
USP3	USP3	0.85626972104043	2.08050139849691	18.0659494179293	3.38255316606006e-06	0.000129354867672029	5.31981211020192
EIF4G2	EIF4G2	-0.856068661816437	6.92564287982459	-7.6484032925179	0.000354539351353095	0.00213673195385348	0.0499002826078296
POGLUT1	POGLUT1	-0.855743748524583	1.43487631304075	-6.59038225152253	0.000761180786995927	0.00360168567167791	-0.826959530617236
NBPF6	NBPF6	-0.855737250180263	1.01514193492719	-9.47639201628001	0.000114588626749625	0.000991377226966617	1.34565495090525
PARD3	PARD3	0.855578209812746	3.99244479819321	25.1991747584426	5.30924595813812e-07	6.178066136002e-05	7.30418030438657
ZSWIM3	ZSWIM3	-0.855365060237375	1.83917363945462	-5.37031284929022	0.00209666320489486	0.00765793850798434	-1.98652805881736
C1orf198	C1orf198	-0.855300230318508	4.15018029889682	-8.20824857870539	0.000245161100471216	0.00164267400805561	0.473387671760294
RSL24D1	RSL24D1	0.855204236684496	5.82653611017593	10.9374990762308	5.30355351249905e-05	0.000609740227749626	2.2265510640526
RBBP6	RBBP6	-0.854793302482584	3.1615477493015	-5.0077716816717	0.00292732954553941	0.00987556960579467	-2.36688733882148
ZNF587B	ZNF587B	-0.854566981529644	1.70479944955251	-6.06011114139138	0.00115967367415731	0.00491985516294184	-1.3094666538954
ANKZF1	ANKZF1	0.854561064945811	3.68465261104631	9.31035485206308	0.000125913564258129	0.00104923676487426	1.23766989113682
ZNF33A	ZNF33A	-0.854472072031223	2.67399389546856	-4.44940135837898	0.00506208458762612	0.0151015893330664	-2.98846330857624
CES3	CES3	-0.854416595001575	0.75344503231902	-10.9670801080999	5.22667815055138e-05	0.000603885203905195	2.243208915444
ARF6	ARF6	0.854072428478814	4.9140606225269	15.4803812377248	7.94490433268836e-06	0.000201291503085266	4.37309068631511
ZC3HAV1	ZC3HAV1	-0.854003639959716	3.51871081174484	-12.2420410046174	2.87715545918513e-05	0.000416096963376343	2.92269522476823
PHF21A	PHF21A	0.853855219812848	2.78252364943171	11.8086100735125	3.50071957429248e-05	0.000465047111256116	2.6997799947291
CCL5	CCL5	-0.853853503441239	0.468645153622633	-16.4960172812339	5.59444713666981e-06	0.000166921498724337	4.76381101119345
SLC35A5	SLC35A5	-0.853775085744893	2.01883024699287	-4.47848848024242	0.00491447094523687	0.0147660726980549	-2.95497480653422
CNPPD1	CNPPD1	0.853224156505164	3.32570058853119	15.0382020765373	9.32038807712746e-06	0.000222637011971383	4.19447432624719
PIP5K1C	PIP5K1C	-0.852997345763607	4.53299936971546	-14.1392295929479	1.30811515158007e-05	0.000270095106899758	3.81389365569496
AC087350.1	AC087350.1	0.852946120559105	3.64381013240582	2.39177278831037	0.0566604643498384	0.106404106596336	-5.65137228375111
HSPA1A	HSPA1A	0.852379869207042	6.43309680030158	4.98066760626799	0.00300329586504711	0.0100879779252541	-2.39604110136868
TOP2B	TOP2B	-0.851874978076181	5.31797399885913	-6.08818038934055	0.0011333111161536	0.00483916266518571	-1.28313372899575
CASP8AP2	CASP8AP2	-0.851317618491197	2.31433975281941	-3.3610555452873	0.0167752805144536	0.0392708858831677	-4.33094152721945
SLC51B	SLC51B	-0.851163596630711	1.57724663407289	-4.80371963765962	0.00355849444503229	0.0115347961311158	-2.5888884873965
CLDN12	CLDN12	0.851057438399461	3.96200758389577	5.44182306809113	0.00196683115675483	0.00731838837122952	-1.91356445114705
MRPL53	MRPL53	-0.8506850533199	1.53653278288258	-9.18694534423049	0.000135182492826324	0.00110499648300735	1.15626221866609
C3orf52	C3orf52	0.850617266573431	2.33516837582935	22.0021088347436	1.13130924605664e-06	7.87435754665419e-05	6.50733803546885
CXCL3	CXCL3	0.850587220904073	0.946506652815302	3.69570274579072	0.0113836063641632	0.0286764081148265	-3.89981035142874
NDC1	NDC1	-0.849483725760427	4.71472970590304	-7.81854335617802	0.000316184389283112	0.00197506130590919	0.18134371068057
C9orf142	C9orf142	0.849481028736003	5.84149734277644	7.35979729102489	0.000432708146464364	0.00245059153754702	-0.178835678805118
NCOA2	NCOA2	-0.849291076209935	1.91613267457999	-4.2051271714176	0.00652167167086965	0.0184036988030725	-3.27461754259098
ACVR1	ACVR1	0.849140354215557	1.70714320954747	7.4412973315781	0.000408765216790756	0.00235307213665661	-0.113489495299604
RIMKLB	RIMKLB	-0.848553580790872	5.27077184254661	-4.67181931260874	0.00404916440856171	0.0127181498226699	-2.73552126994717
MRGBP	MRGBP	0.848502498420862	5.03149327507245	9.54629901554476	0.000110179422804574	0.000970234041572605	1.39060152585774
SLC39A13	SLC39A13	0.848387093166986	3.39211908125432	14.35290726922	1.20465254927212e-05	0.000258223614213054	3.90657072917329
C16orf91	C16orf91	0.848309975649749	4.21596353810696	7.59156068177817	0.000368541576886657	0.00218976144613822	0.0054316625234323
VAT1	VAT1	0.848257829855187	6.52178135623343	8.3227470146674	0.000227955973661541	0.00156693281304648	0.556900075106773
FIBCD1	FIBCD1	0.848080232646439	3.27643095049883	9.6406591106013	0.000104538382190565	0.000938828436751096	1.45079177714336
DEPDC7	DEPDC7	-0.847803675139644	5.34064576024439	-4.29561706501395	0.00593142440739257	0.0170843060503593	-3.16758525489547
ANXA2R	ANXA2R	0.847757874267698	2.44925014654949	16.8707406460972	4.94114856600896e-06	0.000155698745239559	4.90154998508461
HIC2	HIC2	0.847698119170913	1.6225244245524	11.2039699098651	4.65593230999701e-05	0.000563520009377127	2.3750712569931
AC104650.2	AC104650.2	0.847639088283302	1.30172204061238	1.11631582099432	0.309688187011903	0.431207714069308	-7.30951435483714
SUZ12	SUZ12	-0.847495891465858	3.96426356679155	-4.76663153271948	0.00368923858014671	0.0118403045132329	-2.62986834896907
USP4	USP4	0.846445236381433	3.09936524495734	14.2741234870748	1.24164114200383e-05	0.000262695790186811	3.87256627264428
MOB3B	MOB3B	-0.846177293323478	1.91312466972409	-11.9524189351596	3.27771480963708e-05	0.000450054642971355	2.77462040507564
FUT11	FUT11	0.846039388731966	3.58858086976107	7.5843097523789	0.000370373582843372	0.00219765312569279	-0.000261076893442791
C17orf51	C17orf51	-0.845876215270496	3.00269525025787	-11.925588389529	3.31802803000912e-05	0.000453473109369786	2.76072460379249
TCEB3	TCEB3	-0.845799544933165	3.90124085335001	-16.0288094466502	6.55656968839902e-06	0.000184478543685161	4.58732969131751
RASGEF1A	RASGEF1A	0.844969682320399	2.38561618948222	7.97883279096189	0.000284402866315216	0.00182553471045752	0.302954999974055
LARP4	LARP4	-0.84488809367176	4.61568262843602	-4.17773792098474	0.0067132475334776	0.0187993346633807	-3.30725322440121
PRTFDC1	PRTFDC1	-0.844791352519531	3.04932773485509	-7.50818560784808	0.000390260357168868	0.00228320645872849	-0.06030553549998
ADGRG2	ADGRG2	-0.844077243806671	1.1019407693138	-9.06916598102882	0.000144779715425078	0.00115838712278835	1.07763556537541
NDST1	NDST1	-0.844070160815883	3.63928443948079	-20.3745863797602	1.73501157889817e-06	9.67981973692812e-05	6.04787884889004
ATXN2L	ATXN2L	0.844008796052597	4.42038681002798	13.3846588392716	1.76711893175508e-05	0.000313939706689671	3.47477209530045
EFEMP2	EFEMP2	0.843899120019675	0.978088869688719	11.0393942674049	5.04417558733808e-05	0.00059374757581882	2.28375005044642
GREB1L	GREB1L	-0.843869132999416	2.28403026547316	-6.30015844622174	0.000955132954101888	0.00425720135575208	-1.08717789182873
TMEM184C	TMEM184C	-0.84378055405227	3.02334123495881	-7.98021550926104	0.000284145356336083	0.0018253201893025	0.303994876682323
COA3	COA3	-0.843709784179364	3.87436210341808	-8.67557182518026	0.000183148838451936	0.00135437028017271	0.808024076000951
ALG6	ALG6	-0.843516907194467	1.56693865184076	-4.32594456734162	0.00574734830250622	0.0166822388276433	-3.13198486009568
ZDHHC14	ZDHHC14	-0.843464355396092	0.805730716753247	-10.8565479219544	5.52079222774711e-05	0.000621001757680503	2.18074367193155
AMOTL1	AMOTL1	-0.843441412096489	3.04626731336749	-10.6547755109914	6.10918918956589e-05	0.000663265229156565	2.06513150008037
TMEM107	TMEM107	-0.843380367915708	2.36992476450741	-11.8709903507845	3.40187030010287e-05	0.000459033270688016	2.7323527875704
ADSS	ADSS	-0.84316467890776	3.9173841971244	-6.42464360995807	0.000865663492042076	0.00396161278516929	-0.974444208427068
DHFRL1	DHFRL1	-0.842597581258545	1.26515150402266	-8.27681923641242	0.000234682665469078	0.00159724542113453	0.523523072945501
RBM45	RBM45	-0.84182651639016	1.72247130171759	-8.62124846714944	0.000189328086421745	0.00138249388431046	0.769955884025318
PAK1IP1	PAK1IP1	-0.841422446503822	4.76967910583652	-8.46177710407652	0.000208922239595829	0.00147851963738299	0.656959107713485
KIAA0922	KIAA0922	-0.84139472044415	2.11784691155145	-8.27526052662476	0.000234914985515827	0.00159724542113453	0.522387468146441
LYSMD1	LYSMD1	0.841262202225817	3.03465570417262	7.01594196550751	0.000553449828107174	0.00289632224532411	-0.461323272193153
MAMDC2	MAMDC2	-0.840975775487374	0.801411997519464	-13.0996303175757	1.98806412384212e-05	0.00033116106995411	3.34160410802399
PBX4	PBX4	0.840474540940435	2.29019547749619	11.9357199260224	3.30273737392107e-05	0.000452141971080236	2.7659754278162
EPM2AIP1	EPM2AIP1	-0.840079166080392	2.8955197530017	-4.74989031373166	0.00375004669653084	0.0119929349692155	-2.64843034585148
KBTBD6	KBTBD6	-0.839858427181615	2.35489827270936	-5.88591670020642	0.00134004562089136	0.00549891264734035	-1.47495124226851
DNAJB5	DNAJB5	0.839527080834218	1.39773830722604	8.44079735187633	0.000211672179893859	0.00149164805254117	0.64195339535271
COBL	COBL	-0.839319846003693	3.34678973204593	-13.6162121129808	1.60862348223371e-05	0.000300873537876801	3.58086324679169
C14orf169	C14orf169	-0.839198444309006	2.73595070649711	-11.0653998376629	4.9803754887596e-05	0.000588799975971574	2.29826707765511
TNIP2	TNIP2	0.839138459004439	4.5067785333875	13.3455091103145	1.79569259937402e-05	0.000316582328597723	3.45665138532526
EEF1D	EEF1D	-0.839108267248972	3.25552310270639	-11.3734573379445	4.29216012379548e-05	0.000535402607785239	2.46777478254052
CHD8	CHD8	-0.839071807573233	3.31855682192123	-6.59015617002718	0.000761313004160237	0.00360168567167791	-0.827158719390585
UNC5B	UNC5B	0.838822576020833	1.59188233650504	11.0005818185632	5.14118373839274e-05	0.000599106039214279	2.26202262847214
WHAMM	WHAMM	0.838763397023184	2.06515934033272	9.87264071193702	9.20465058402668e-05	0.000859822033626025	1.59648213688781
ANKRD36	ANKRD36	0.83855343838708	2.19322047787777	4.0577033735181	0.00763150935659548	0.0208179703496813	-3.4515947002547
LAMA5	LAMA5	0.838461062697431	5.89561046615339	9.51152156809055	0.000112347656497554	0.000979270022472796	1.36827941077103
FAM43A	FAM43A	0.83836444787829	0.587166348938054	9.58649969581434	0.000107733717438396	0.000955931367532082	1.41631144955618
ING2	ING2	0.83834748292649	2.74214387076524	15.5772416475779	7.67630878629557e-06	0.000198623146988416	4.41150367267939
MFSD1	MFSD1	-0.838345084841304	2.84422207071172	-9.18012324567513	0.000135717702573809	0.00110697384492227	1.15173299588769
EIF4A2	EIF4A2	0.83786692503119	6.30000903266629	12.0002039026072	3.2073296535243e-05	0.000444686020302675	2.79929302063098
PRKCH	PRKCH	-0.837367234017957	1.30267516480055	-6.90165697076191	0.000601951467617478	0.00305685516176943	-0.557724547833855
CARD14	CARD14	-0.837130826921237	2.46133164348176	-14.175972140507	1.289603607975e-05	0.000267971076243887	3.82993169188338
TCP11L2	TCP11L2	0.837049069085239	1.44564388000126	9.64639456075716	0.000104206527913104	0.000936881096154732	1.45443274504992
NUP214	NUP214	-0.837024261063319	3.39093692516027	-10.7382844294442	5.85717560561843e-05	0.00064306556695836	2.11323192488705
PDLIM7	PDLIM7	0.836918773718704	4.32966793511182	24.0668984134102	6.86199033461374e-07	6.84750191320335e-05	7.03645552157784
ZNF510	ZNF510	-0.83677818597922	2.03024442433954	-7.77272537572292	0.000326016409717726	0.0020209791973788	0.146188557542013
AKAP8L	AKAP8L	0.836510144763783	3.45846057204458	8.20767692817781	0.000245250719551263	0.00164267400805561	0.472968172854786
DGKQ	DGKQ	0.83621278266351	1.58406521282123	12.2866640553611	2.82067650635899e-05	0.000411384431200487	2.9452019463667
SEPP1	SEPP1	-0.835881004853582	0.661192066875041	-14.5030727425835	1.13767086249648e-05	0.000251135447438078	3.97085596488912
HOXA5	HOXA5	0.835840966340047	0.779642165043021	9.86877827723529	9.22396946458666e-05	0.000860393627743963	1.59408255968484
PGBD2	PGBD2	-0.835489661762499	1.31220109849773	-5.79040506219658	0.00145260389489221	0.00585461901328276	-1.56722445577843
TMEM87A	TMEM87A	0.835436940672512	2.52751513512736	13.2616593319784	1.85873450728842e-05	0.000321739617431647	3.41765968953668
FZR1	FZR1	0.835423472699273	3.69964224113693	16.4972879056222	5.59206639140807e-06	0.000166921498724337	4.76428369020128
SETD9	SETD9	-0.834833587094314	1.42559617492319	-7.12456020153278	0.000511510632625472	0.00274062375815394	-0.370880930195076
IGHMBP2	IGHMBP2	0.834757888059165	2.75511058535862	13.5161876315881	1.6749521490686e-05	0.000306386787947317	3.53526085973909
MED8	MED8	0.834702150005318	3.9349523682624	8.78236793534935	0.000171673561418626	0.00130142388712998	0.882247563143368
ERCC4	ERCC4	-0.833920888266226	1.62067840760786	-5.4062929599871	0.00203014624278255	0.00748497074580409	-1.94973353332316
ZRSR2	ZRSR2	0.833702480074123	2.58219212502365	9.28528415877374	0.000127734905770862	0.00105953632887633	1.22121186080679
NUPL2	NUPL2	-0.833586736565149	3.42555255276742	-5.58243025998255	0.0017375858161575	0.00664795926045604	-1.77202100535137
RIC8B	RIC8B	-0.833503915629889	1.77546063466613	-7.98827968615006	0.000282648925702254	0.00181785773731363	0.310056461670321
ZC3H12B	ZC3H12B	-0.833208056752675	0.701313504557623	-15.4863561407909	7.92801979338614e-06	0.000201176589492295	4.37546750953152
WASF2	WASF2	0.832747157706854	6.15018395513945	12.603833728543	2.45463869064317e-05	0.000376539726075969	3.10287845813888
WDR54	WDR54	0.832706485553997	3.66321619159787	8.78080899874612	0.000171834926107457	0.00130142388712998	0.881169918185726
CES2	CES2	-0.832634825959071	2.71715071367182	-13.1513557712699	1.94566288662001e-05	0.000327108298100378	3.36598619436801
TRAF1	TRAF1	-0.832409197037963	1.91278610977264	-8.310133045873	0.000229780801742049	0.00157633355754778	0.547749278917522
FASTKD1	FASTKD1	-0.832235239363083	2.73311143815594	-5.54316715036656	0.00179835006471825	0.00682275754641941	-1.81129162049509
CTDSPL	CTDSPL	-0.83213898576667	2.9987844172558	-13.4047636797139	1.75265270432347e-05	0.000313075276383045	3.48405694547474
IREB2	IREB2	-0.831891928111699	3.2287964959038	-3.71321187138341	0.0111603576426479	0.0282275091377701	-3.87768927061572
UGGT1	UGGT1	-0.831393587989846	4.68711994536402	-6.14534666884924	0.00108173253779701	0.00467192597382053	-1.22978490330693
SOS1	SOS1	-0.831359669920825	2.67586428661095	-3.70710262377816	0.0112376906061756	0.0283658533723592	-3.8854026734339
TFAM	TFAM	-0.831220763989398	4.60161141550337	-8.37583448877189	0.000220458781514981	0.00153482649985494	0.59527927770479
KIF21A	KIF21A	-0.830705692758027	3.55213736927237	-5.41995141759956	0.00200553334797938	0.00742042783827664	-1.93581006347125
IRF7	IRF7	0.830700647121519	3.85880599042809	9.54060404182221	0.000110531111021074	0.000970707455333866	1.38695130280555
GSTM4	GSTM4	-0.830690634858116	3.34699593712827	-6.89917159494977	0.000603059787359526	0.00306075053448671	-0.559835334907127
VEGFC	VEGFC	0.830687219960394	1.15015641305314	12.7915600301313	2.2642680304862e-05	0.000357780703051899	3.19435534144869
EZH1	EZH1	0.829938582893202	3.01858719080412	17.2948413058289	4.30696709966181e-06	0.000145268739173065	5.05353272451486
PUSL1	PUSL1	0.829444178193671	3.30035929952341	7.42351387317167	0.000413855441469574	0.00237314994613898	-0.127696898834206
SUSD1	SUSD1	-0.828859320509697	1.7166020299957	-10.4546973437711	6.76640881998499e-05	0.000705256340923707	1.9484142471191
MCCC1	MCCC1	-0.828600402029834	2.96224982708488	-13.0856707169583	1.99969239197643e-05	0.000331382940096331	3.33500731112539
NLN	NLN	-0.82845258794828	3.28953331277492	-8.8669858210699	0.000163174240031569	0.00126403782422934	0.940485558158361
RALA	RALA	0.828362649625711	5.56130451054295	20.5181793113899	1.66856559395894e-06	9.43351975798365e-05	6.09007464982159
SAYSD1	SAYSD1	-0.828331310936533	1.40573925255634	-9.80914521021667	9.52833778824282e-05	0.000879468277100645	1.55692365462115
CYP2S1	CYP2S1	0.828039132581725	3.60916011714603	12.7680556236277	2.28713013675996e-05	0.000359649006350931	3.18297554374824
ADAMTS14	ADAMTS14	0.827908847768542	0.626977263162351	12.1285903104675	3.02682187013789e-05	0.000428245269337791	2.86510676221292
KIF11	KIF11	-0.82745537828661	4.83450955069786	-4.26219304142538	0.00614208808773475	0.0175514395785453	-3.20697817992522
LYRM2	LYRM2	-0.827262231827658	1.75598653977927	-9.34015007556196	0.000123788296783985	0.00104376688353412	1.25717684337901
S100A9	S100A9	0.827165425229048	0.413582712614524	5.88027607327125	0.00134640648436936	0.00551667707164517	-1.48037004454469
AGPAT2	AGPAT2	0.827158357266389	6.30280966323073	6.94970180650852	0.000580983996600274	0.00298857287294445	-0.517041274188412
DDB2	DDB2	0.826900746981654	4.13029386191682	15.6359783746452	7.51862474475691e-06	0.000197239799866079	4.43467553195762
ASIC1	ASIC1	0.826785626784274	2.66967229767675	8.28163988670437	0.000233965857753698	0.00159440422217681	0.527033993006018
KCND3	KCND3	-0.826770156932866	0.488141891633053	-15.1508160888144	8.94518693828494e-06	0.000217672755320486	4.24047982223701
ALDH3A1	ALDH3A1	-0.82605133159692	0.730696545912873	-10.4957365980081	6.62511166992167e-05	0.000698574072587016	1.97252655012629
SULF2	SULF2	0.825848560467441	0.56180778809115	12.7978539229197	2.25819168291157e-05	0.000357166997148664	3.19739902089141
PSMC3IP	PSMC3IP	0.825759345782376	3.53742689264995	11.2621144602207	4.5272093500198e-05	0.000553699455864659	2.4070260988482
CIB2	CIB2	0.825696401942276	1.36909262121059	5.42188446455737	0.00200207773711725	0.00741269282167661	-1.93384146717294
DLL4	DLL4	0.825613428093005	0.468168852943365	8.07001833880374	0.000267987769010625	0.00175121891093144	0.371199841762111
TFAP2C	TFAP2C	0.825589036638674	2.77559944249588	16.3546986199161	5.86682294865392e-06	0.000172060044060642	4.71099616699764
CAPZA2	CAPZA2	-0.825321701872711	4.56598402438207	-6.88178595085961	0.00061087922506978	0.00308242225098346	-0.574617867832106
CASP4	CASP4	0.824974783872159	2.80437885791734	14.1990581227938	1.27812972343176e-05	0.00026718522093856	3.83998687640036
KCNK3	KCNK3	-0.82487937841129	0.98136989499941	-6.55955534769875	0.000779457060029308	0.00366680189573706	-0.854169346627995
SIPA1	SIPA1	0.824805209398783	4.1050774683616	9.33904744747883	0.000123866195993368	0.00104376688353412	1.2564559662722
AVPI1	AVPI1	0.824401875615032	6.44367115523352	9.52328134981297	0.000111608949299492	0.000975964247470763	1.37583589051907
FAM84B	FAM84B	0.824209033554319	1.14683689103055	6.51525430111328	0.000806619347484686	0.00375876309778976	-0.893448895658842
OFD1	OFD1	-0.823120552011372	3.01512210121314	-5.42710853770557	0.00199277312464148	0.00738495609043092	-1.92852374694772
ANKRD33B	ANKRD33B	-0.823065414273157	3.50555557300645	-8.85995630344907	0.000163861310489094	0.00126574898491126	0.93566655493948
ATXN10	ATXN10	-0.822680401679125	3.54851242318995	-17.6675891047466	3.82733531842963e-06	0.000138461813706423	5.18382642732644
C5orf15	C5orf15	-0.822476261651919	4.71920718540597	-8.68190691738563	0.00018244365687361	0.00135099527914908	0.812449680612517
EGLN1	EGLN1	-0.822426549234616	4.19780707057521	-6.69227504672514	0.000704209611288712	0.00341233753048911	-0.737732017602264
FAM200A	FAM200A	-0.822182117720324	1.7249794458679	-4.71137959239905	0.00389432158586073	0.0123380771986109	-2.69128131956639
PHF13	PHF13	0.821870214676856	4.08160095411021	15.8572213286006	6.95785052582934e-06	0.00019114728990942	4.52114161205087
TTC30A	TTC30A	-0.821859399164982	0.656033816888506	-7.37345203548654	0.00042858528711363	0.0024321393152092	-0.167845361811024
KBTBD11	KBTBD11	0.821718291260849	1.83129835901514	7.83328386520485	0.000313094923856222	0.00196015031394695	0.192616292899761
PXYLP1	PXYLP1	-0.821593341120542	1.86728538834589	-10.665993058855	6.07460949021574e-05	0.000660623919927267	2.07161354549726
FASN	FASN	-0.821435527171623	6.27166439242925	-7.82287776786294	0.000315272271136328	0.0019701191289152	0.184660275387712
ADGRL1	ADGRL1	-0.821435050394044	1.57775438969429	-11.1731913584501	4.72580405128568e-05	0.000570282028144408	2.35809125803068
ZNF195	ZNF195	-0.821299845134489	2.76846367258654	-3.75261932165779	0.010675638901272	0.0272170318216936	-3.82806440062028
ZNF296	ZNF296	0.821118118814744	2.0520129468129	5.63509120808941	0.00165976106530282	0.00643177153064895	-1.71965561244478
TRMT12	TRMT12	-0.820918300503378	2.69322333778299	-7.83991783947974	0.000311715982589313	0.00195614987379141	0.197683593443514
ZFYVE1	ZFYVE1	0.820898656715287	2.33128002557475	10.8776124376649	5.46327720519041e-05	0.000619107514982129	2.19269473314805
TM9SF2	TM9SF2	-0.82058265194647	4.80207651984979	-9.77086203048319	9.72992547596945e-05	0.000890373529607292	1.53295766031128
ATP10D	ATP10D	-0.820575650533843	1.51275100117431	-22.2577269875586	1.0608178979037e-06	7.74527707074946e-05	6.57593541184538
MAP2K3	MAP2K3	0.820462332256697	4.75594107492964	8.18300086891098	0.000249155886321653	0.00166327171069368	0.454835578896901
GEMIN5	GEMIN5	-0.820366161595032	4.13739473572967	-10.1744093061875	7.83153813231207e-05	0.000779346921846437	1.78130254746853
NAP1L5	NAP1L5	-0.820318558032248	2.80897003421369	-4.86270869363139	0.00336130118433911	0.0110201162394986	-2.52411075617386
STK17B	STK17B	0.819906045152733	1.98294332875099	6.93706427042365	0.000586415912767879	0.00300418290405708	-0.527720316632022
GNPTG	GNPTG	0.819864132225476	3.00426799530461	8.72794062679724	0.000177413538288398	0.0013282371104119	0.844521893946972
ARHGEF2	ARHGEF2	0.81970149130044	3.74343072457823	20.7932011613312	1.54946965789082e-06	9.28834339404587e-05	6.16996388354061
LINC00116	LINC00116	0.819444684603516	2.62492318791901	7.4861923903242	0.000396235254935041	0.00230851504028392	-0.0777486202655302
STOX2	STOX2	-0.818833302804653	1.21522471414345	-6.98353655381484	0.000566726055512576	0.00293976226032655	-0.488527431618982
AIMP2	AIMP2	-0.818822384335513	4.89208794221088	-9.99495605823435	8.61663676018788e-05	0.000823074677148788	1.6720229383906
PRKD3	PRKD3	-0.818733490926595	3.19738469764606	-4.46267850108484	0.00499408787482853	0.0149473976793738	-2.97316173218198
TESK2	TESK2	0.818453028240167	2.67653328218028	7.63933299712502	0.000356731609040282	0.00214367932234424	0.0428233086167946
DHPS	DHPS	0.81818656500847	4.02293747647574	7.12453400314935	0.000511520293567114	0.00274062375815394	-0.370902607997483
VANGL1	VANGL1	-0.818182195450826	2.39168220053348	-9.03295089549829	0.000147889040437961	0.00117582252697649	1.05327316171681
GGPS1	GGPS1	-0.818090532600058	3.61123335145739	-7.2834162295063	0.000456638549969263	0.00254415137399086	-0.240627747111295
CCDC102A	CCDC102A	-0.817978127799396	2.01464606148448	-10.082864847621	8.22107911640048e-05	0.000799579700807643	1.72578333042634
HGH1	HGH1	-0.817808803930842	3.40073977854626	-11.6700546079531	3.73257086511109e-05	0.000484520414051991	2.62682494743114
FAM129A	FAM129A	0.817687441073065	2.73242169568865	7.44900516206092	0.00040658161039105	0.00234524094337601	-0.107340461816425
RND3	RND3	0.817647443222274	3.95737763911956	3.91321207018066	0.00893067295658907	0.0235801609620409	-3.62818243050508
PCYT1A	PCYT1A	-0.817608510429251	2.76714155358873	-10.0392770574629	8.41449198758081e-05	0.000812088204796676	1.69918236125221
C22orf46	C22orf46	-0.817444615358772	1.30807383597163	-13.0133476292431	2.06122964905188e-05	0.000337873594686976	3.30071646344172
LGALS9B	LGALS9B	0.816928679112324	0.504524994545604	6.68999657914657	0.000705428336376919	0.0034151955506438	-0.739715457335405
MAEA	MAEA	-0.816872842969331	2.30331539124204	-10.6759844344127	6.04400237585129e-05	0.000658614332474872	2.07738158712187
UBALD1	UBALD1	0.816709923612203	3.65366908875302	8.85016244682303	0.00016482420607477	0.00127137838123299	0.92894676235813
AP5B1	AP5B1	-0.81640457725451	3.29178968497811	-21.9355356831134	1.1505629375185e-06	7.87435754665419e-05	6.48932062947565
RPL4	RPL4	0.816309292108958	8.61625601911696	9.15036360921865	0.000138081545882104	0.00111692475867198	1.13193958351978
PTK6	PTK6	0.815918755966956	4.68072306593271	8.6133142271822	0.00019025080893245	0.00138674538179801	0.764377942946942
CAPN5	CAPN5	0.815869593251495	1.82078289380324	8.77729492797372	0.000172199315176515	0.00130292882227252	0.878740120559588
CHURC1	CHURC1	-0.815867069650741	3.42154767705936	-3.15809921576273	0.0214031013230285	0.0478690175251864	-4.59972980958507
RELL1	RELL1	0.815739686888395	1.62226946742672	7.69498000220633	0.00034352582497676	0.00209523744466357	0.0861292603925836
CLK1	CLK1	0.815675923008837	4.20324059401515	5.55768480160268	0.00177560161661464	0.00675848736828718	-1.79674841486441
NFKBIL1	NFKBIL1	0.815221987215909	2.88188059901563	6.63850764169551	0.000733631976282584	0.00351621021642235	-0.784681009336881
JAGN1	JAGN1	-0.814709523398887	4.48689742992022	-20.9643461528521	1.48040028330371e-06	9.03265955629244e-05	6.21907382041394
TMEM245	TMEM245	-0.814696438848013	3.73962800034199	-8.35180646548878	0.000223815924430514	0.00154827398084819	0.577934966693231
ZNF41	ZNF41	-0.814660693671137	1.85184113069087	-6.96652469654441	0.000573843451706512	0.00296446651446281	-0.502849918468135
FANCL	FANCL	-0.814481004482102	3.57507339688909	-3.97756104688334	0.00832354703185574	0.0223318354242361	-3.54915712958218
NPAS2	NPAS2	0.813867089080745	2.30594060484712	20.0623825570899	1.89052209237331e-06	0.000101310840154124	5.95496338391439
UNC13B	UNC13B	-0.813548620861955	3.38004636612904	-12.5836784065216	2.47617282354073e-05	0.000378063087800395	3.09297639677665
FAM200B	FAM200B	-0.813413932604429	2.00584129496365	-5.20545196325816	0.00243532317517267	0.00857442183849968	-2.15730123287167
LBR	LBR	-0.813060918932639	4.48169013983211	-5.28981330630967	0.00225476047351128	0.00810867613111971	-2.06946453056394
SLCO2B1	SLCO2B1	-0.813009233604707	0.424833459007027	-12.434543733995	2.64257913735248e-05	0.000393872431167513	3.01921464827228
GOLGB1	GOLGB1	-0.812658504681342	3.68980168049064	-4.26635830327634	0.00611537804786055	0.0174965970807334	-3.20206005763777
TMEM55A	TMEM55A	0.811863988667356	1.10887965948325	5.64633001346476	0.00164367615634078	0.00639072273578704	-1.70852496195408
SAMD15	SAMD15	-0.811709501052123	0.600437117668852	-10.621077580421	6.21446170168296e-05	0.000670542616688015	2.04562007202095
ARID2	ARID2	-0.811689384423927	2.13764883743351	-4.85694467935876	0.00338000861114561	0.0110658601857261	-2.53041876110383
AKNA	AKNA	0.811577409598091	1.69520400985366	12.2560452952579	2.85928883001192e-05	0.000415438735636003	2.92976734826016
SDAD1	SDAD1	-0.811570527020592	2.90036006150963	-5.09225989643165	0.00270428358214887	0.00930225587770002	-2.27665904348319
LFNG	LFNG	0.811424706569833	2.60020534020082	8.93150503112288	0.00015702264932222	0.00122682461367774	0.984556186129037
POLR3D	POLR3D	0.811305647426897	3.93670546964681	12.3388149603081	2.7563084345889e-05	0.000404167603131303	2.97140330415808
HIST1H3C	HIST1H3C	0.810837080637257	1.79983347335837	1.06608270471136	0.32998951549996	0.4529555117978	-7.36271580380324
TRIM3	TRIM3	0.810643347836609	2.21246821504002	12.9676849256511	2.10122645696177e-05	0.000341627547009622	3.27896755659205
MYO1G	MYO1G	0.810378692818262	1.03755509027405	12.8823431956938	2.17844564275862e-05	0.00034711652087249	3.2381131261286
MYL9	MYL9	-0.810369090641687	3.98769567083916	-10.2492243560615	7.52914755210537e-05	0.00075724543027899	1.82632867412215
SLC25A10	SLC25A10	-0.809946054830316	1.65864634421607	-6.98388921318412	0.000566579597966271	0.00293976226032655	-0.488230823659026
LSS	LSS	-0.809672709000142	3.9630517069358	-16.3238804936613	5.92827266722804e-06	0.00017307793910719	4.69941402060283
NRP2	NRP2	0.809610634077964	0.628394138090263	17.6217547203704	3.88279674710089e-06	0.000139124116164667	5.16796653448756
PPP1R3D	PPP1R3D	-0.80949016427048	1.88237435536392	-12.0966242733188	3.07062714708897e-05	0.000431609895196087	2.84878460762458
RNF113A	RNF113A	0.809425570855672	3.66783830576006	6.44898554232642	0.000849323914608835	0.00390572966253703	-0.952598316577808
ABCE1	ABCE1	-0.809053494416923	4.37538911254872	-6.35353916832009	0.000915516815022632	0.00413492776089096	-1.03862751988101
BAHD1	BAHD1	0.808966871637723	3.24486469116263	9.36506703325295	0.000122043110477899	0.00103390759895759	1.2734463532017
TOMM34	TOMM34	0.808460999761246	6.24145895104335	10.0559808134928	8.33974983176415e-05	0.000807265980447235	1.70938916065232
FKRP	FKRP	-0.808364275972916	1.49143245010931	-7.91275445811933	0.000297031819758621	0.00188495908210696	0.253078444725041
SLC7A7	SLC7A7	-0.808242446643441	0.545438908530437	-18.6354473868946	2.84777160814626e-06	0.000119130304297927	5.50862519889857
AC013286.1	AC013286.1	0.808121798685851	0.404060899342926	1.18478454336882	0.2837318366755	0.403551191835217	-7.23452574053677
ZFX	ZFX	-0.807785256641992	2.16722240008958	-3.79068026136078	0.010229813746257	0.026277813897867	-3.78034982646751
RNF207	RNF207	-0.80747140478791	1.94136973846326	-8.50499333214007	0.000203387828654994	0.00145707612868008	0.687766046304395
SEMA6D	SEMA6D	-0.807363832585466	0.473663657542719	-10.5132657786151	6.56581321078839e-05	0.000695020552416853	1.98279847583636
RPS12	RPS12	0.807310452545675	9.19997588850665	6.80845131929944	0.000645183683314419	0.00320090720469942	-0.637305511898242
TTC26	TTC26	-0.807172813593125	2.00922925320633	-5.49603107734533	0.00187455617977776	0.00705469985444809	-1.85869582253025
ATG9A	ATG9A	0.807011233202537	3.74602568951465	13.4743164456039	1.7036671735939e-05	0.000309380953314139	3.51606960974887
C2CD5	C2CD5	-0.806771353713069	3.11182313487771	-5.50246700910923	0.00186393510213775	0.00702739336934183	-1.85220654025315
ZNF780A	ZNF780A	-0.806707612261613	1.45836044839959	-4.93424280233339	0.00313871936833137	0.0104566211103244	-2.44621340114067
ACVR1B	ACVR1B	0.806071570588076	3.05534850130467	12.4650833274186	2.60746077471341e-05	0.000391084655846658	3.03439076077682
ZNF713	ZNF713	-0.80605424076218	0.679644659013149	-10.3805805305245	7.03062608523884e-05	0.000722624161227924	1.90463966121895
PAK4	PAK4	0.805986479367117	3.94441193413868	7.31179629220801	0.000447571709544268	0.00250908145911413	-0.217605693606273
ADGRB2	ADGRB2	0.805793164200581	2.47413862256634	7.30735829615388	0.000448975662205096	0.00251428607522231	-0.221200915534029
IRAK4	IRAK4	-0.805717545037768	1.8649019625852	-5.72787193477305	0.00153220581273435	0.00607179880692177	-1.62823872323871
DCBLD1	DCBLD1	-0.805467310422421	2.38264271368735	-12.3976461482176	2.68575099060755e-05	0.000398121650482144	3.00082964705257
RAB3A	RAB3A	0.805013688713746	2.77124470695046	3.95320346109007	0.00854771077031177	0.022798093673731	-3.5789979457464
BATF3	BATF3	0.804782343103594	1.35724747859241	8.22119674825244	0.000243141368004375	0.0016340825190426	0.482882701370702
RGL3	RGL3	0.804564706694508	1.95701505515731	9.46639585851156	0.000115235813486456	0.000993809760459427	1.33920304657713
CHKA	CHKA	0.80452900312789	3.09128409695308	9.80581203366559	9.54569398895622e-05	0.000879833069637896	1.5548404770088
KRT7	KRT7	0.804372103107757	5.50965298129832	12.3498348562551	2.74292821804893e-05	0.000403658930444761	2.97692582827926
NSUN2	NSUN2	-0.803476803038249	6.33225356146657	-15.6103594602775	7.58692876738365e-06	0.000198392707141969	4.42458004386667
RRP36	RRP36	-0.803352329681182	4.13282373181286	-14.8541579097143	9.97412030445472e-06	0.000232728123374656	4.11851058079408
GCLM	GCLM	-0.803254925807359	3.80692528955309	-8.44384253487086	0.000211270423323798	0.00148995950925021	0.644133496467813
MARK3	MARK3	0.802918274603778	3.61759959992679	20.5281380678616	1.66406928823192e-06	9.43351975798365e-05	6.09298867948734
TTC9C	TTC9C	0.802905475883747	4.8214580629887	11.3149705865704	4.4137972328356e-05	0.000544383909269741	2.43593652015751
LARS2	LARS2	-0.802899028207303	3.76632892089183	-12.8533888601064	2.20539681431696e-05	0.000350518239044269	3.22419062985851
KLF4	KLF4	0.802745995592247	3.9225963903022	20.598512695276	1.63269851335569e-06	9.36559559192869e-05	6.11353536663188
ZNF429	ZNF429	-0.802132916514225	0.791353431239374	-6.79704520499895	0.00065071767823021	0.00322116125677556	-0.647104368020526
RPLP2	RPLP2	0.802102021318893	7.69606220298041	7.08556027919863	0.000526129819506057	0.00279373562241629	-0.403224012155265
R3HDM4	R3HDM4	0.80166916086907	3.89396891446906	11.3787463052177	4.28135528626793e-05	0.000535402607785239	2.47064609941106
SH3BGRL	SH3BGRL	-0.801506041135936	3.1381641751427	-6.18434005251344	0.00104810580469023	0.00456786828898035	-1.19361021546168
PAPOLA	PAPOLA	-0.801158225640811	4.66044018035401	-7.78992924927978	0.000322283499387904	0.002003174547321	0.159409452258652
RLTPR	RLTPR	0.80103169736529	0.960005417944793	10.1929604430995	7.7552531921761e-05	0.000773673176691615	1.7924961652233
BCL2L15	BCL2L15	-0.800635960995301	0.729269071223779	-8.52055982382359	0.000201436342799162	0.00144563852887275	0.69882878253534
DLX2	DLX2	0.800552011939168	1.06913261481284	9.17953270119207	0.000135764148435006	0.00110697384492227	1.15134078675408
NSUN3	NSUN3	-0.800536200932882	1.14476709717712	-13.0129831483175	2.06154535092293e-05	0.000337873594686976	3.3005431664102
HADH	HADH	-0.800345803706338	4.29259467953431	-16.0671665938455	6.47062186193995e-06	0.000183326783918024	4.60202301807768
C6orf223	C6orf223	-0.800282395109254	3.21468896465511	-10.6498471374437	6.12445440894626e-05	0.000663828920666291	2.06228159211308
SPRYD4	SPRYD4	-0.800233304656383	0.947586306444134	-16.9729335269073	4.7788275341704e-06	0.000153357558181699	4.93854518215207
HIF1A	HIF1A	0.800190133645178	5.08554092996213	6.02924999494929	0.00118947974020182	0.00501626053523889	-1.33852447907563
ADGRG6	ADGRG6	-0.799791964852021	1.77010532074459	-6.44973475091703	0.000848826699134651	0.00390572966253703	-0.951926951136281
SUPT16H	SUPT16H	-0.799386173650266	5.10929614616024	-9.88857150805182	9.12546719244601e-05	0.000853894233383905	1.60637008328439
CRTC3	CRTC3	-0.799117978369472	4.11937184020015	-15.7306632975795	7.27236859013826e-06	0.000194190902725262	4.47183701656581
KIAA0825	KIAA0825	-0.799057431292234	0.590925170405479	-12.9270650905072	2.13757285212026e-05	0.000343763073384908	3.25955590306392
MSH2	MSH2	-0.798626384461741	4.82990222153813	-7.16701370464956	0.000496130099175527	0.0026816375068575	-0.335838644929957
HERPUD1	HERPUD1	0.798349209649996	3.76942780970758	7.22371649845172	0.000476417229089603	0.00261411690101001	-0.289300405386191
ATP1B3	ATP1B3	-0.798195299507176	6.92142070025385	-13.9773173649931	1.39349639089398e-05	0.000279919231862563	3.7427071129444
SCO1	SCO1	-0.797927765862485	3.05313569842575	-15.9826593393214	6.66176268301931e-06	0.000185817027674966	4.56960174363392
EXOC5	EXOC5	-0.797801628774677	2.74705434427196	-4.05790119837475	0.00762988352513731	0.0208170210195967	-3.45135505499285
ZNF75A	ZNF75A	-0.797565195458473	0.814386591747009	-9.50173496576138	0.000112966773440521	0.000983088518226247	1.36198428197785
PTRH2	PTRH2	-0.797503670577628	3.03549942629994	-11.8729967557542	3.39874559445297e-05	0.000459033270688016	2.73339767634975
NIPSNAP3A	NIPSNAP3A	-0.797016928064497	2.73781724448014	-12.7860182054112	2.26963418157387e-05	0.000357934273494868	3.19167411733662
FADS1	FADS1	-0.796891126003103	4.9901020407238	-19.2303898272498	2.39200398153336e-06	0.000111977404779195	5.69919689574975
OASL	OASL	-0.796833979247037	1.57088557847722	-8.17774264752291	0.000249997375338492	0.00166777528322661	0.450965538018343
PLEC	PLEC	0.796357338962475	6.29680398229121	9.13156021357897	0.000139599906855418	0.00112696832635362	1.11940310151908
IER2	IER2	0.796328773986795	3.24426363916991	8.31375475252536	0.000229255122616576	0.00157453423378863	0.550377891028779
TEX261	TEX261	-0.796076915542616	3.45757244499768	-10.2718005357978	7.44059536555816e-05	0.000751486293244315	1.83985504388906
PKP4	PKP4	-0.796003035314513	3.24073186818623	-10.353270543618	7.13101273848206e-05	0.00072975428862003	1.88843544715146
NRSN2	NRSN2	-0.795817416728126	3.15977690792354	-13.1225222320378	1.96916647833124e-05	0.000329360278218626	3.35240670715664
CH507-42P11.8	CH507-42P11.8	0.795653037189878	3.83656877047714	7.45964842763133	0.000403588655979108	0.00233565285774624	-0.0988584086492938
PPP1R9A	PPP1R9A	-0.795480394468203	1.32199341240615	-7.29471506937821	0.000453003467881252	0.00252995526062855	-0.231453156422177
RTN4IP1	RTN4IP1	-0.795438769892165	2.59748630833845	-7.69957815554323	0.000342460293821616	0.00209030372673209	0.0896957450770639
EMD	EMD	0.794209841382218	5.78323184135907	9.32555639517237	0.000124823972114889	0.00104495135000698	1.2476294686503
PCP2	PCP2	0.794009047230555	1.44080659682142	3.28552985123911	0.0183535859974011	0.0423030941544512	-4.43035284116135
REV3L	REV3L	-0.793883747524808	1.94797748958269	-3.76079954271635	0.0105780092634674	0.0270484674137987	-3.81779154811885
ZFAND3	ZFAND3	0.793747701292029	4.02191725588267	20.2716740670341	1.78455052298443e-06	9.85495341353877e-05	6.01742968567336
ASF1A	ASF1A	-0.793487530745953	2.93363503749303	-8.93078081696202	0.000157090181335201	0.00122682461367774	0.984063095215179
FAM160B2	FAM160B2	0.793455247403337	2.66853938651316	7.2283278822014	0.00047485446820485	0.00260817739093905	-0.285528939648813
METTL9	METTL9	-0.79340704215317	3.86212946972413	-15.7864143896858	7.13180318342696e-06	0.000192916777463012	4.49360792586932
MTPN	MTPN	-0.793145496599437	6.42478857616711	-6.89454599230358	0.000605128821876775	0.00306571578973913	-0.563765416591552
SLC25A24	SLC25A24	-0.792421496283472	3.78171418498191	-6.61161611820675	0.000748880527068767	0.00357143227941372	-0.808275449774452
G3BP1	G3BP1	-0.792010078848508	4.61157307439578	-7.28413711941691	0.00045640561429471	0.00254372352462372	-0.240042036013044
CENPQ	CENPQ	-0.791803528359978	3.12106794833509	-6.93530175563656	0.00058717815686258	0.00300627761460602	-0.529210939783641
LRRC8C	LRRC8C	0.791733249290253	0.923478062445656	7.3734380588623	0.000428589483754919	0.0024321393152092	-0.167856602512804
CHD2	CHD2	0.791719498300633	3.41646701558372	7.15736029988935	0.000499579717634112	0.00269402620985677	-0.343791799050508
VASP	VASP	0.791714376387906	5.83964782265445	9.10058523785685	0.000142143833013359	0.00114184673748552	1.09870048759169
PLXNB3	PLXNB3	0.791475880412539	1.30677898062235	8.58397619002809	0.000193708570656712	0.00140378395221018	0.743712917324316
PLPP2	PLPP2	0.791449632431657	3.43008873019584	12.0777322869061	3.09686538218883e-05	0.000434174130303256	2.83911819840619
TXLNG	TXLNG	-0.791038484051152	4.13421751020991	-4.53458487039665	0.00464340851018477	0.0141131522268884	-2.89073941625881
RNF44	RNF44	0.790946322865226	4.09787677561719	16.6540170109672	5.30732232892601e-06	0.000161583681697674	4.82229168723874
GPR75	GPR75	-0.790795748842718	1.01059651077937	-4.34856335577252	0.0056142792809458	0.0163764053296129	-3.10552193108163
FOXF2	FOXF2	-0.790784916158464	4.2365426566276	-6.28269035464315	0.000968524922840988	0.00430276507172144	-1.10313400496051
ITPR2	ITPR2	-0.790085952504341	1.99349644057508	-6.12201960890308	0.00110244484373294	0.00474001819721648	-1.25150883770689
CLDN1	CLDN1	-0.789674867228695	1.64451283442997	-5.60124300166612	0.00170931068507575	0.00657374418568673	-1.7532737769374
MTRR	MTRR	-0.789625170796382	4.57106458318578	-5.21507220537792	0.00241391552513645	0.00853224079409804	-2.1472366520044
CEP152	CEP152	0.789602791686511	2.82297003761159	3.83345530967392	0.00975355590333651	0.0253259769240126	-3.72697838770893
CKS2	CKS2	0.789524979649522	7.96936689696508	9.0488016274341	0.00014651864453534	0.00116663501374644	1.06394703135639
PRELID2	PRELID2	0.789460666408601	0.989285493590449	7.64323797147604	0.000355785863270014	0.00213957456571864	0.0458709848013097
MALT1	MALT1	-0.789127658705506	1.85616875887053	-7.83232578580219	0.000313294656945922	0.00196015031394695	0.19188416871245
CFAP70	CFAP70	-0.789102167254857	1.48782627669121	-4.39403777722247	0.00535719995611989	0.0158060708941757	-3.05254734932858
LENG1	LENG1	0.789036143177245	2.33731112035099	4.38259483028428	0.00542060750180286	0.0159432650359384	-3.06584890763201
ALDOA	ALDOA	0.788961610200029	7.34179018187667	11.2544360897227	4.54396699401715e-05	0.000554915789351824	2.4028153957846
ARF3	ARF3	-0.788873264661054	5.69032530722287	-10.2639376535604	7.47129755922771e-05	0.000753186315206551	1.83514722860326
THRAP3	THRAP3	-0.788733971445324	5.11956736236076	-12.0338737415489	3.1587981974671e-05	0.000440067734711014	2.81661971418706
LPCAT1	LPCAT1	-0.788059503710334	6.56158628524416	-19.7719475305839	2.0500938134036e-06	0.000105356713924789	5.86705197729056
UBE4A	UBE4A	-0.788022515396144	2.89482596682426	-5.25035929132833	0.00233722041320062	0.0083261880060029	-2.11042577633534
NSUN5	NSUN5	0.7877489908235	4.99068181439512	9.78045576617158	9.67894346359461e-05	0.000887390565082743	1.53897169216824
AMBP	AMBP	-0.787500577201725	0.485415258434152	-7.7342043392869	0.000334558716589881	0.00205605443926851	0.11649490150249
MMAB	MMAB	-0.787401927438086	1.88252227656794	-12.4606028650059	2.61257858800805e-05	0.000391190420746683	3.03216658503327
GMFB	GMFB	-0.787360273777162	3.27252719197105	-5.97757422653342	0.00124139291531984	0.00518711582135295	-1.38743021148874
C9orf116	C9orf116	-0.787196390913028	2.62976758625602	-7.70781312112431	0.000340561598598066	0.00208183452261204	0.0960785378858589
RHNO1	RHNO1	-0.787047232388384	3.28869090355863	-10.7942219217297	5.69516537356093e-05	0.000632446755969196	2.14525237782884
LCNL1	LCNL1	0.78701703184583	0.678047318828949	11.3147399408882	4.41428484528468e-05	0.000544383909269741	2.43581064914848
NFATC2	NFATC2	0.786954119649594	1.47368336990527	14.2321671204516	1.26188275542158e-05	0.000265255896368682	3.85437837931054
ATG101	ATG101	0.786908405021345	3.72230127128467	6.79127096880701	0.00065354018652547	0.00322435589905707	-0.652069974121515
MTDH	MTDH	-0.786839838720052	5.23929859560321	-5.36580127678028	0.00210517925781668	0.00768095751155464	-1.99115368155683
SNX33	SNX33	0.786795456956389	3.05452310462061	9.12930429732943	0.000139783376970323	0.00112789053701017	1.11789747707941
ORC5	ORC5	-0.786622726778997	3.37858625492491	-7.93640731620989	0.000292437650708714	0.00186312295252904	0.270972968402271
NOCT	NOCT	0.785950773357173	2.56352729689839	7.1430413131615	0.000504748006396085	0.00271381180600615	-0.355605063945971
R3HDM1	R3HDM1	-0.785726520048568	3.3229218441726	-7.5539000091766	0.000378173120079019	0.0022297568943928	-0.0241861184725689
NXPH4	NXPH4	0.785477447620329	2.91486269727464	7.24925571140473	0.000467836613386187	0.00258269273760568	-0.268437883952894
CDK6	CDK6	-0.785319709269606	5.79319463880451	-4.32184315500018	0.00577185900947482	0.0167282254266775	-3.13679141448793
UTP14C	UTP14C	-0.785214884529695	1.50871060370946	-5.90940726488327	0.00131392582836096	0.0054053448661183	-1.45242545583931
HOXB13	HOXB13	-0.78483545718507	1.65085305084212	-17.5175730827467	4.01241165199603e-06	0.000140572469296059	5.13174983006193
CCDC14	CCDC14	-0.784726453486689	3.86260279425088	-3.21296306565293	0.0200264035472228	0.0454134382221334	-4.52655940010621
ZNF460	ZNF460	0.78467400989989	0.897176304589083	6.19975076347913	0.00103515035662666	0.00452593517439745	-1.17936119415121
KDM6B	KDM6B	0.784237311734805	3.41021451293063	17.8034690769019	3.66830358930788e-06	0.000135768501736624	5.23058295670315
TAOK3	TAOK3	-0.784231361570422	1.97731768693548	-8.21365158166401	0.000244315940249258	0.00164008845293906	0.477351340874606
ACOT1	ACOT1	-0.783413193643326	1.32447934348682	-5.63554831098066	0.00165910333571589	0.00643075242496969	-1.71920259999216
ZNF641	ZNF641	-0.783308023362336	1.80136917871816	-23.4869735904808	7.86191395360385e-07	7.0333962869665e-05	6.89341903562949
PIM2	PIM2	0.783068632353557	3.91259721128937	8.81917583293857	0.000167914476259592	0.00128546160837887	0.907642064218004
SYNM	SYNM	-0.782875676282531	2.50984670579919	-10.4311456601337	6.84908825095846e-05	0.000710691061760282	1.93453613838624
PLP2	PLP2	0.78276876781244	7.71013417933624	11.592812703677	3.8696198524115e-05	0.000498339739254038	2.58578605614998
YTHDC2	YTHDC2	-0.782659567724318	2.71100725102414	-5.74426958925707	0.00151085614806493	0.00601631925592658	-1.61219293454915
SCUBE3	SCUBE3	-0.78200522953909	0.516089590091367	-11.0569947349655	5.00089204818924e-05	0.000590358930123558	2.29357870817284
UBTD1	UBTD1	0.781265643050346	3.31802264226144	7.20208184005158	0.000483829278141668	0.00263613066468783	-0.307021136753055
CCNB2	CCNB2	0.781132690702308	5.42771810053573	12.6371853225455	2.41948581858277e-05	0.000373256093470946	3.11922911236394
MSTO1	MSTO1	-0.780860094900169	2.23502645666038	-7.83038935545594	0.000313698802172867	0.00196179162617972	0.190404195280118
CADM1	CADM1	-0.780398164882661	1.38016706461684	-21.3046008916562	1.35354360074868e-06	8.57999175089368e-05	6.31536270789105
TMEM2	TMEM2	-0.779989214962721	3.42564169006881	-4.98269788626699	0.00299752788896894	0.0100719867952086	-2.39385376321906
MT-ND4	MT-ND4	-0.779978921217603	11.6020610096118	-12.5852052793556	2.47453376599958e-05	0.000378063087800395	3.09372708295283
TTC37	TTC37	-0.779619599673384	3.95146949757899	-4.17831248436487	0.00670916382807983	0.0187928108533783	-3.30656745931329
UBE4B	UBE4B	-0.779446303985824	4.19413090610146	-17.934121327522	3.52266487243687e-06	0.000132929674576421	5.27517573135965
ARV1	ARV1	-0.779240412152055	3.30007034614087	-7.91915735639122	0.000295779921227706	0.00187930994411878	0.257927087473094
XDH	XDH	0.778669364393641	0.577988431135461	10.0682924876049	8.28515709697127e-05	0.000804371241160661	1.71690203614024
NSL1	NSL1	-0.778667786855742	2.80946558915382	-11.4194291845911	4.19930065343578e-05	0.000529675004802041	2.49268919639574
WDR25	WDR25	0.778658802690445	2.81212504945459	9.16173639769925	0.000137172560169608	0.00111288753870671	1.13951062786457
OSBPL2	OSBPL2	0.778617046600021	2.46352950694934	10.342158608316	7.17233750559455e-05	0.000731650283679655	1.88183069724718
RP11-437B10.1	RP11-437B10.1	0.778487704664797	0.450740060318566	6.35653789302905	0.000913348343324657	0.00412742243026407	-1.03590948637359
TMEM8A	TMEM8A	0.778249579378369	3.73551835223936	9.56852230312291	0.000108819490693991	0.000962943141170998	1.4048265006548
THAP5	THAP5	-0.777678502692584	2.47587803726812	-2.99814657519955	0.0260487498159082	0.0560877852565372	-4.81506197264025
AC008759.1	AC008759.1	0.777149351136934	0.388574675568467	24.1136144261917	6.78816080169704e-07	6.84750191320335e-05	7.04779868593273
NDUFV2	NDUFV2	0.776487365554169	1.48852083502074	3.67232252889011	0.0116895606942535	0.0293247048460245	-3.92941802900512
HOMER3	HOMER3	0.776448046354244	2.34395072539258	14.4573117328063	1.1576086735622e-05	0.000254070550459144	3.95133879374479
DCUN1D3	DCUN1D3	0.776406799259176	1.70008739817347	13.3947844853879	1.75981569509856e-05	0.000313939706689671	3.47945009878268
PDF	PDF	-0.776342835324384	2.0438658636661	-5.65450465134758	0.00163208942838303	0.00635585612312385	-1.70043891217321
SLC45A4	SLC45A4	-0.776314987165477	1.64158810550756	-9.05124873392446	0.000146308400244313	0.00116610085537187	1.06559340326166
KEAP1	KEAP1	-0.776074913994599	3.00625476863044	-9.10689338834167	0.000141621394809948	0.00113877302213665	1.1029218166002
PHF14	PHF14	-0.775490544395612	2.79171743171924	-8.13127260503027	0.000257579839331653	0.00170163550792861	0.416669065713711
YIPF2	YIPF2	0.775426238750376	3.21981791359887	5.24936129711626	0.00233935070922038	0.00833088061259844	-2.11146458158578
MITF	MITF	-0.77500570319296	3.5978619362574	-6.20857578559413	0.00102781475344946	0.00449627555006585	-1.17121354202096
BMPR1A	BMPR1A	-0.77489542444918	1.854848344801	-7.63716282681243	0.000357258466768792	0.00214588210205671	0.0411290063159022
TTYH3	TTYH3	-0.774883779233424	5.03757204732911	-9.26457398861985	0.000129262700412241	0.00106894347838366	1.20758574181927
TSC22D4	TSC22D4	0.774344052966208	4.46365822258774	12.5742533566994	2.48631858791874e-05	0.000379206540308272	3.08834056899161
CSRNP1	CSRNP1	0.774265398171389	4.04067418538674	10.194159638283	7.75035190640414e-05	0.000773657983500183	1.79321909199771
OSR2	OSR2	-0.773997631703823	2.03085316424427	-7.45174583093279	0.000405808457086983	0.00234267383926437	-0.10515533937385
SELPLG	SELPLG	-0.773996425684247	0.706904387774804	-12.7287994577415	2.32591995268903e-05	0.000363642629071564	3.1639227086389
DMRTA1	DMRTA1	0.77385662126808	0.632508078006547	15.3509584946426	8.32121628129847e-06	0.000207915543617536	4.32136883194855
CLPTM1L	CLPTM1L	-0.773518835402578	6.2840916365901	-12.2239028300719	2.90049094091543e-05	0.000417771515008775	2.91352361335308
STAG1	STAG1	-0.773426717044302	3.07389157231817	-4.59679777872554	0.00436249927943275	0.0134750958755418	-2.82003600998687
SPRYD3	SPRYD3	0.773288710140774	4.86042781321476	9.48494963916201	0.000114037947601786	0.000989766757794723	1.35117340400362
AC091180.1	AC091180.1	-0.772878331094442	3.43875737446071	-1.30700715430751	0.242090637362077	0.353839814576135	-7.0942270565583
DRGX	DRGX	0.772719581486569	0.620916790005231	7.33456488748692	0.000440448632685723	0.00247938793195684	-0.199189343324224
APLP1	APLP1	0.772502580051348	2.24074191963357	6.15812223959087	0.00107057974945781	0.00463620752082771	-1.2179137281459
SLC29A1	SLC29A1	0.771903324487499	4.87257724174961	6.07661706337127	0.00114408660693968	0.00486894328987834	-1.29397070257393
SPPL2A	SPPL2A	-0.771848225740005	2.19518981219291	-7.30979548022845	0.000448204030616678	0.0025108981646411	-0.219226327325596
ARVCF	ARVCF	0.771800842844033	1.64694877031891	6.19826197364169	0.00103639383832164	0.00453015616316012	-1.18073658058022
KIF1BP	KIF1BP	-0.771789372083715	3.98613885092092	-8.1217820793478	0.000259161158730365	0.00170930948861392	0.409643754363298
BRCA2	BRCA2	-0.771727728820059	1.3030153980111	-5.60287238992424	0.00170688678150886	0.00656597226860941	-1.75165216268856
LMCD1	LMCD1	0.771542823241177	1.33304473871091	9.15359868791096	0.000137822263927951	0.00111538127255352	1.13409409589316
RPS16	RPS16	0.771426242719807	8.69623408419319	7.42164548500229	0.00041439450238098	0.00237434331237772	-0.129191229469726
CTDSP1	CTDSP1	-0.771330087938924	3.23247762066342	-15.2827819104497	8.52784857284066e-06	0.000211779239481932	4.29393917739567
ARHGAP18	ARHGAP18	-0.77082371499697	2.80022459639452	-7.84350920299483	0.00031097242985967	0.00195298837889124	0.200425289845011
DIDO1	DIDO1	-0.770813656406778	3.79558138656665	-15.8123006752828	7.06762205135277e-06	0.000192218081533536	4.5036890356454
SEMA3B	SEMA3B	0.77076754638532	5.59987512734178	8.38119798873653	0.00021971744027124	0.00153035004934836	0.599144870788535
C15orf39	C15orf39	0.770504440714765	3.25508349173086	10.0662744852732	8.29407667368795e-05	0.000804757612215905	1.71567119263779
ZNF180	ZNF180	-0.770331141878549	1.7433297702684	-4.34688911554329	0.00562400824896511	0.0163959768045617	-3.10747812573846
CHRM4	CHRM4	0.770328863364263	0.720677216461778	6.41321648443957	0.000873459303528396	0.00398921376893218	-0.984721787904426
RYR2	RYR2	-0.769966467548636	0.552784082829121	-14.632750641341	1.08332314955106e-05	0.000245116908740783	4.02582052649467
KIF24	KIF24	-0.769724285195118	1.46324795672529	-17.2638286752653	4.34996479104561e-06	0.000146113971981287	5.04255565748963
KMT2B	KMT2B	0.769657608911444	3.13476640495856	13.1755228201472	1.92621631767444e-05	0.000325856594301499	3.37734488560996
PSMB10	PSMB10	-0.769639511103933	1.1537428202066	-9.59807555610402	0.000107041274221247	0.000950304849230696	1.4236962413328
CCDC51	CCDC51	-0.76910358780939	4.045714785313	-6.02984348081315	0.00118889826139484	0.005015106570788	-1.33796462485583
IRAK2	IRAK2	0.76898268581746	2.55073953779148	13.1917422987267	1.91329274401994e-05	0.000325342503822338	3.38495640395886
ARHGEF9	ARHGEF9	-0.768967386842083	1.36010293386822	-9.34103004861602	0.000123726168910444	0.00104376688353412	1.2577520970637
METTL18	METTL18	-0.76884851731371	1.72176478215539	-5.05543841336367	0.00279900661817805	0.00954145570553225	-2.31586172565748
TP53INP2	TP53INP2	0.768563455020104	2.11889511414256	8.15706861967417	0.000253338164579891	0.00168454368945755	0.4357284250931
TIMMDC1	TIMMDC1	-0.768491061307765	5.165043073952	-13.2034113046554	1.90405783692447e-05	0.000325146815737281	3.39042663779398
LYST	LYST	0.768170815547924	1.14014143102174	6.75481826846964	0.000671689929117836	0.00328311700787526	-0.683496093675058
PARP16	PARP16	0.767766792972864	2.12488343654206	8.69120725024704	0.000181414133527204	0.00134581860168109	0.818941544428556
ZNF592	ZNF592	0.767473408530478	3.19857772724714	15.9592284964311	6.71592819061091e-06	0.000186314660096662	4.56058036312887
MBOAT2	MBOAT2	0.767430022911273	1.8681680364665	4.13896966272172	0.0069954065704838	0.019457430158742	-3.35363800316547
ATRX	ATRX	-0.767218470479648	3.06814195317228	-4.00389297143313	0.00808864199110627	0.0218527473759722	-3.51699644748449
HIVEP1	HIVEP1	-0.767056306008228	2.14393195246121	-4.11188357025511	0.00720050752320775	0.0199224640048535	-3.38617799664877
TMEM5	TMEM5	-0.766579995735321	1.62332544536108	-9.76857963722008	9.74210050548472e-05	0.000890510291509827	1.53152608824796
CPQ	CPQ	-0.766429662944075	0.806264088211798	-12.8947906719216	2.16697814991079e-05	0.000346440049462185	3.24408878669591
FER	FER	-0.766357758752551	1.8878710589535	-4.23296855914178	0.00633325596894143	0.0179904224917218	-3.24155721498089
KBTBD7	KBTBD7	-0.76626782241689	1.14652978732759	-6.02213357641199	0.00119647782799078	0.00503664607126559	-1.34524083206235
FZD4	FZD4	0.766222385389209	1.32698943168012	7.77442810738668	0.00032564471425263	0.00202043613676297	0.147498193492961
TCTA	TCTA	-0.766039146516315	2.3171034777915	-7.26319097569111	0.000463230432533694	0.00256863587824723	-0.257080068073371
SH3BP4	SH3BP4	-0.766015859544372	3.50749951684599	-20.0924712016577	1.87484074231271e-06	0.000101307923676898	5.96398893201406
WIPI1	WIPI1	0.765833767289173	2.04817681324595	4.39805793699649	0.00533512388469354	0.0157546424239848	-3.04787879370711
SLC12A4	SLC12A4	0.7657958711049	2.32567004871623	11.444253672467	4.15013622726054e-05	0.000524921345328427	2.50610239601978
SDSL	SDSL	0.765569684248063	1.15421894163713	6.91970965904402	0.000593971659838364	0.00302628316826935	-0.542411128590085
CCDC85B	CCDC85B	0.76535608993454	5.99754316983366	6.90963466401863	0.000598409856727029	0.00304266385016855	-0.550953379100394
C11orf84	C11orf84	0.764959157801321	3.88462521069918	6.81966713049412	0.000639795171663115	0.00317965318534588	-0.62768298227082
PLEKHF1	PLEKHF1	0.764664177430776	1.12361471708158	8.56568002115992	0.00019590205083166	0.00141527286478872	0.73079373510333
PDE8B	PDE8B	-0.764433322199508	2.09349087972008	-14.1023655354023	1.32700206637383e-05	0.000272956952819395	3.79775959443441
HDAC4	HDAC4	-0.764216353127113	1.70573646342635	-14.5203178143871	1.13026203549686e-05	0.000250518351296319	3.97819455271438
SACM1L	SACM1L	-0.764159611293625	2.81775914419309	-5.15817450699999	0.00254374652842978	0.0088661049838788	-2.20694318420479
TACC1	TACC1	-0.764107614808292	3.1077441273665	-5.8622525361092	0.00136696613621276	0.00558406352182598	-1.497710398326
MLC1	MLC1	0.764063462045231	0.602289210442588	8.71073742185277	0.000179274169846916	0.00133786326201379	0.832553937282896
HIPK3	HIPK3	-0.763917035942449	3.38209633956026	-4.08884266511734	0.007380342159373	0.0203233864297406	-3.4139440894711
SPAST	SPAST	-0.763895280046618	2.63405629554356	-4.73649492137642	0.00379952705053042	0.0121178729796772	-2.66331140032653
RPS19BP1	RPS19BP1	0.763592304581255	3.35411535574462	5.5475252863055	0.0017914860272305	0.00680622641548788	-1.80692300027105
TSC22D2	TSC22D2	0.763460588888242	2.50537714836055	4.72808902985992	0.00383095759691031	0.0122061666753894	-2.67266265845354
BCAS4	BCAS4	0.763448998314453	1.04961445847206	15.3558953315483	8.3064831257931e-06	0.000207892844250732	4.32335013051475
MBD3	MBD3	-0.763369751079438	1.52035908286114	-9.47117565128435	0.000114925821433954	0.000992712914623835	1.34228888885576
PCYOX1	PCYOX1	-0.763292683290573	3.91938043341817	-5.29430266455362	0.00224559108572359	0.00807926775121975	-2.06481676148094
IFNAR2	IFNAR2	-0.763209330263448	1.9700200112873	-10.0457653761853	8.38536687972487e-05	0.000810718171143014	1.7031489220932
MPP3	MPP3	0.763025185987656	2.97058199230316	7.24382376319854	0.000469646494971952	0.00258917463607041	-0.272870045295167
ABHD15	ABHD15	-0.762614770284672	1.69474752339795	-8.36135434890734	0.000222474828970874	0.00154292781556599	0.584832229608791
ACMSD	ACMSD	-0.762265586795329	0.426665495083194	-8.38116597498474	0.000219721856572697	0.00153035004934836	0.599121804230988
PPP1R32	PPP1R32	0.762168117788006	0.488984984412179	6.88863928159795	0.000607782880807786	0.00307305739020473	-0.568787072668467
FAM209B	FAM209B	0.762116850542096	0.422624226308022	3.1469443518607	0.0216956022131351	0.0484205461653999	-4.61465124171308
MAD1L1	MAD1L1	0.761128497403892	3.07765839669545	11.4187150839632	4.20072497823483e-05	0.000529675004802041	2.49230293416393
CACNB2	CACNB2	-0.760866423032038	0.465358926153068	-16.8267733391011	5.01297265771007e-06	0.000157313197278113	4.88555917465272
MAP7D1	MAP7D1	0.760808744044144	4.4414353334308	7.63649977337634	0.000357419618418549	0.00214588210205671	0.0406112636907867
ZNF586	ZNF586	0.760452617091836	2.44697548256316	7.74497463296123	0.000332144369983313	0.00204805599220217	0.124809790352577
UCP2	UCP2	-0.760440393861029	5.44702903536739	-11.0403346179057	5.04185199051745e-05	0.00059374757581882	2.28427555266801
EID3	EID3	0.759945453668227	1.81872644624641	10.0974846162782	8.1573742510867e-05	0.000796549526168654	1.73468144761295
TNK2	TNK2	0.759583022177137	2.00537347062857	9.47448339679414	0.000114711868895079	0.000991390480726644	1.34442353757771
SMUG1	SMUG1	-0.759347024965883	2.61476349209781	-19.0520378974051	2.51898788096696e-06	0.000113293910001391	5.64276080769422
SLC6A7	SLC6A7	0.759233047273002	0.87206883510634	5.47596124717771	0.00190812684221939	0.00714933173564766	-1.87896614400406
RABIF	RABIF	-0.758878204942915	2.45036068930053	-13.6093631625111	1.61306570299601e-05	0.000301099612944458	3.57775158217462
ST6GALNAC6	ST6GALNAC6	0.758571727052648	2.41040847260013	8.35439321658399	0.0002234516610104	0.00154749231738543	0.579804285573779
SCT	SCT	0.758429517321815	0.379214758660907	3.72485048512859	0.0110146781969632	0.0279023670512715	-3.86300957576053
SRSF3	SRSF3	-0.758386495079776	5.71615678404552	-9.47740437099	0.000114523320421402	0.000991338689152529	1.34630801485556
INTS8	INTS8	-0.758180022487582	3.06921540912434	-5.87730354900417	0.00134977257602543	0.00552907846015346	-1.48322720684122
GIT1	GIT1	0.757833052951753	4.11042256462548	7.59204895238816	0.00036841859060964	0.00218976144613822	0.00581484085026052
[truncated: 14,292 more rows]
